# Supplementary material for: An applied noise model for scintillation-based CCD detectors in transmission electron microscopy
Source: Sci Rep. 2025 Jan 30;15:3815. doi: 10.1038/s41598-025-85982-4 (PMC11782531; doi:10.1038/s41598-025-85982-4)
Supplement: Supplementary file 2 — Supplementary Information. [file 41598_2025_85982_MOESM2_ESM.zip]

Archive with 22 entries (21 files):
- Evaluation_Scripts/
- Evaluation_Scripts/Create_Brighter_Fatter_Binning.m
- Evaluation_Scripts/Fig10ad_Fig11a_Analysis_DetectorNoiseBinHorizontal.m
- Evaluation_Scripts/Fig10be_Fig11b_Analysis_DetectorNoiseBinVertical.m
- Evaluation_Scripts/Fig10cf_Fig11c_Analysis_DetectorNoiseBinDiag.m
- Evaluation_Scripts/Fig12c_Fig13a_Fig17abc_Create_PearsonSignal.m
- Evaluation_Scripts/Fig13b_Create_Brighter_Fatter.m
- Evaluation_Scripts/Fig13cd_Analysis_BF_EELS.m
- Evaluation_Scripts/Fig14a_Create_NonLin_Correction.m
- Evaluation_Scripts/Fig14bc_Analysis_SignalNoise.m
- Evaluation_Scripts/Fig14d_Analysis_BRE_Non_Linearity.m
- Evaluation_Scripts/Fig15ad_Fig16ad_Analysis_SignalNoiseBinHorz.m
- Evaluation_Scripts/FIg15be_Fig16be_Analysis_SignalNoiseBinVert.m
- Evaluation_Scripts/Fig15cf_Fig16cf_Analysis_SignalNoiseBinDiag.m
- Evaluation_Scripts/Fig17d_Analysis_Gain_k_Binning.m
- Evaluation_Scripts/Fig4_Create_BiasFrame.m
- Evaluation_Scripts/Fig5_Fig12ab_Create_GainRef.m
- Evaluation_Scripts/Fig6_Analysis_CosmicRay.m
- Evaluation_Scripts/Fig7_Analysis_Distr_DetectorNoise.m
- Evaluation_Scripts/Fig8_Analysis_DetectorNoise.m
- Evaluation_Scripts/Fig9_Analysis_PearsonDetector.m
- Evaluation_Scripts/___Info___.txt
