# Supplementary material for: An applied noise model for scintillation-based CCD detectors in transmission electron microscopy
Source: Sci Rep. 2025 Jan 30;15:3815. doi: 10.1038/s41598-025-85982-4 (PMC11782531; doi:10.1038/s41598-025-85982-4)
Supplement: Supplementary file 2 — Supplementary Information. [file 41598_2025_85982_MOESM2_ESM.zip › Evaluation_Scripts/Create_Brighter_Fatter_Binning.m]

function  Brighter_Fatter_Analysis_Full
% Please note, however, that the authors disclaim any liability for damages or consequences arising from the use of the provided scripts.
% Users are responsible for ensuring the proper functioning and application of the code.
% Cite:

% Zietlow, C., Lindner, J.K.N.
% An applied noise model for scintillation-based CCD detectors in transmission electron microscopy.
% Sci Rep 15, 3815 (2025).
% https://doi.org/10.1038/s41598-025-85982-4

% if you use any of these script.

% The script requires a folder providing non-subtracted background frames and the non-subtracted signal frames used for the gain reference.
% Since the Pearson coeff of the signal are determined at the target intensity of the gain ref., this requires an additional number of frames as were used for the gain reference.
% Therefore the number of signal and for background frames in the folders should be 2*Repetition.
% The script additionally requires the selection of the gain reference file provided by the script "Fig5_Fig12ab_Create_GainRef".
% The script requires to select the non-linearity effects file determined with the script "Fig14a_Create_NonLin_Correction".
% After loading the above mentioned files, it is required to load the folders containing the non-subtracted dark frame and the non-subtracted signal frames of increasing acquisition time to determine the brighter-fatter effect.

%% Preparation
CutOffSigma      =  5;
CutOffSigmaMask  =  3;
Patch            =  2;
Fig14a_Create_NonLin_Correction
Repetition       = 30; % Repetition used for gain ref.
MaxBinning       = 512;

ThermCountRate   = 0.0384*2;
ThermCountErr    = 0.0017*2;

%% Load Data
% Background
PathNameBackR = uigetdir(pwd,'Select GainRef Background data');
if isequal(PathNameBackR,0)
    disp('User selected Cancel!');
    clear global
    return
end
disp(['User selected ',PathNameBackR]);

% Signal
PathNameSigR = uigetdir(pwd,'Select GainRef Signal data');
if isequal(PathNameSigR,0)
    disp('User selected Cancel!');
    clear global
    return
end
disp(['User selected ',PathNameSigR]);

% Gain Ref
[fileName,pathName] = uigetfile('*.mat','Select GainRef');
load(fullfile(pathName,fileName),'GainRef','NewSig','NewBack')

% Load Saturation
answer = questdlg('Correct saturation effects?', 'Saturation','Yes', 'No','No');
switch answer
    case 'Yes'
        [fileName,pathName] = uigetfile('*.mat','Select SatCorr');
        if ~isequal(pathName,0)
            Corr        = load(fullfile(pathName,fileName));
            Corr        = Corr.Corr;
            
            MeanRef     = round(mean(NewSig,'all'));
            Corr        = Corr./Corr(MeanRef);
            disp(['User selected Gain correction ',fileName]);
        else
            answer = 'No';
            disp('Saturation was not corrected!');
        end
    otherwise
        disp('Saturation was not corrected!');
end

%% Load Back
Files    = dir(PathNameBackR);
SizeCoeffs     = size(Files,1);

i        = 1;
while i<=SizeCoeffs
    if ~contains(Files(i).name,'.dm4')
        Files(i,:)    = [];
        SizeCoeffs          = SizeCoeffs-1;
        i             = i-1;
    end
    i=i+1;
end

WaitTics = size(Files,1);
Wait     = parfor_wait(WaitTics, 'Waitbar', true,'ReportInterval',1);

FileName   = Files(1).name;
[~, img]   = dmread(fullfile(PathNameBackR, FileName));
BackgroundR = zeros([size(img,1),size(img,2),size(Files,1)]);
ExpBackR    = zeros([1,size(Files,1)]);

parfor i=1:size(Files,1)
    FileName           = Files(i).name;
    [tags, back]       = dmread(fullfile(PathNameBackR, FileName));
    BackgroundR(:,:,i)  = round(double(back));
    ExpBackR(1,i)       = tags.ImageList.Unnamed1.ImageTags.Acquisition.Parameters.HighLevel.Exposure0x28s0x29.Value;
    Wait.Send;
end
Wait.Destroy;
[ExpBackR,Index] = sort(ExpBackR);
BackgroundR      = BackgroundR(:,:,Index);

SizeZ         = size(BackgroundR,3);

%% Cosmic Ray remove
StdR      = std(BackgroundR,0,3);
StdR      = repmat(StdR,[1,1,SizeZ]);
MeanR     = mean(BackgroundR,3);
MeanR     = repmat(MeanR,[1,1,SizeZ]);

Mask     = BackgroundR;
Mask(BackgroundR>MeanR + CutOffSigmaMask.*StdR)=NaN;
Mask(BackgroundR<MeanR - CutOffSigmaMask.*StdR)=NaN;

StdR      = std(Mask,0,3,'omitnan');
StdR      = repmat(StdR,[1,1,SizeZ]);
MeanR     = mean(Mask,3,'omitnan');
MeanR     = repmat(MeanR,[1,1,SizeZ]);

BackgroundR(BackgroundR>MeanR + CutOffSigma.*StdR)=MeanR((BackgroundR>MeanR + CutOffSigma.*StdR));
BackgroundR(BackgroundR<MeanR - CutOffSigma.*StdR)=MeanR((BackgroundR<MeanR - CutOffSigma.*StdR));

%% Load Signal
Files    = dir(PathNameSigR);
SizeCoeffs     = size(Files,1);

i        = 1;
while i<=SizeCoeffs
    if ~contains(Files(i).name,'.dm4')
        Files(i,:)    = [];
        SizeCoeffs          = SizeCoeffs-1;
        i             = i-1;
    end
    i=i+1;
end

WaitTics   = size(Files,1);
Wait       = parfor_wait(WaitTics, 'Waitbar', true,'ReportInterval',1);

FileName   = Files(1).name;
[~, sig]  = dmread(fullfile(PathNameSigR, FileName));
SignalR     = zeros([size(sig,1),size(sig,2),size(Files,1)]);
ExpSigR     = zeros([1,size(Files,1)]);

parfor i=1:size(Files,1)
    FileName       = Files(i).name;
    [tags, Sig]    = dmread(fullfile(PathNameSigR, FileName));
    ExpSigR(1,i)   = tags.ImageList.Unnamed1.ImageTags.Acquisition.Parameters.HighLevel.Exposure0x28s0x29.Value;
    SignalR(:,:,i) = round(double(Sig));
    Wait.Send;
end
Wait.Destroy;

[ExpSigR,Index] = sort(ExpSigR);
SignalR         = SignalR(:,:,Index);

if (length(ExpSigR) ~= length(ExpBackR)) || ~all(ExpBackR==ExpSigR)
    warndlg('Background exposure dos not match Signal exposure!!!')
    return
end

SizeX = size(SignalR,2);
SizeY = size(SignalR,1);
SizeZ = size(SignalR,3);

SignalR              = SignalR    .* repmat(GainRef,[1,1,size(SignalR ,3)]);
BackgroundR          = BackgroundR.* repmat(GainRef,[1,1,size(SignalR ,3)]);

%% Cosmic Ray remove
WaitTics = SizeZ;
Wait     = parfor_wait(WaitTics, 'Waitbar', true,'ReportInterval',1);

SignalR   = SignalR - BackgroundR;

StdR      = std(SignalR,0,3);
StdR      = repmat(StdR,[1,1,SizeZ]);
MeanR     = mean(SignalR,3);
MeanR     = repmat(MeanR,[1,1,SizeZ]);

Mask     = SignalR;
Mask(SignalR>MeanR + CutOffSigmaMask.*StdR)=NaN;
Mask(SignalR<MeanR - CutOffSigmaMask.*StdR)=NaN;

StdR      = std(Mask,0,3,'omitnan');
StdR      = repmat(StdR,[1,1,SizeZ]);
MeanR     = mean(Mask,3,'omitnan');
MeanR     = repmat(MeanR,[1,1,SizeZ]);

SignalR(SignalR>MeanR + CutOffSigma.*StdR)=NaN;
SignalR(SignalR<MeanR - CutOffSigma.*StdR)=NaN;

%% Delete a Patch around Cosmic Ray
parfor i=1:SizeZ
    sig        = SignalR(:,:,i);
    [Row, Col] = find(isnan(sig));
    for j=1:length(Row)
        Ind1 = max(1,Row(j)-Patch);
        Ind2 = min(size(sig,1),Row(j)+Patch);
        Ind3 = max(1,Col(j)-Patch);
        Ind4 = min(size(sig,2),Col(j)+Patch);
        
        sig(Ind1:Ind2,Ind3:Ind4) = NaN;
    end
    SignalR(:,:,i) = sig;
    Wait.Send;
end
Wait.Destroy;

parfor i=1:SizeZ
    Sig             = SignalR(:,:,i);
    Sig(isnan(Sig)) = mean(Sig,'all','omitnan');
    SignalR(:,:,i)   = Sig;
end

SignalR                 = SignalR + BackgroundR;

SignalR                 = SignalR     ./ repmat(GainRef,[1,1,size(SignalR     ,3)]);
BackgroundR             = BackgroundR ./ repmat(GainRef,[1,1,size(BackgroundR ,3)]);

[Sig1,Sig2]            = SortInt(SignalR(:,:,1:Repetition));
Sig                    = cat(3,Sig1,Sig2);
SignalR(:,:,1:Repetition)      = Sig;

[Sig1,Sig2]            = SortInt(SignalR(:,:,Repetition+1:end));
Sig                    = cat(3,Sig1,Sig2);
SignalR(:,:,Repetition+1:end)    = Sig;

[Back1,Back2]          = SortInt(BackgroundR(:,:,1:Repetition));
Back                   = cat(3,Back1,Back2);
BackgroundR (:,:,1:Repetition) = Back;

[Back1,Back2]          = SortInt(BackgroundR(:,:,Repetition+1:end));
Back                   = cat(3,Back1,Back2);
BackgroundR(:,:,Repetition+1:end)= Back;

MeanRef                = mean(NewSig-NewBack,'all');

switch answer
    case 'Yes'
        %% Correct for Linearity
        RefSig       = round(max(NewSig,0)+1);
        corr         = Corr(min(RefSig,65535));
        NewSig       = (NewSig-NewBack).*corr;
        
        GainRef_Old  = GainRef;
        GainRef      = sum(NewSig,3);
        GainRef      = GainRef./mean(GainRef,'all');
        GainRef      = GainRef.^(-1);
        
        %% Correct Linearization
        sigr         = round(max(SignalR,0)+1);
        corr         = Corr(min(sigr,65535));
        SignalR      = SignalR    .*corr;
        BackgroundR  = BackgroundR.*corr;
        MeanCorr     = mean(corr,'all');
    otherwise
        GainRef_Old  = GainRef;
end


%% Get k Coeffs

Sig         = SignalR(:,:,1:Repetition) - BackgroundR(:,:,1:Repetition);
Sig1        = Sig(:,:,1:Repetition/2);
Sig2        = Sig(:,:,Repetition/2+1:end);
SignalK     = Sig1 - Sig2;

MeanSig1    = mean(mean(Sig1,1),2);
MeanSig2    = mean(mean(Sig2,1),2);

MeanSigP    = MeanSig1 + MeanSig2;

FreqK       = zeros([2.*SizeY-1,2.*SizeX-1,size(SignalK,3)]);
parfor i=1:size(SignalK,3)
    FreqK(:,:,i)  = ifftn(abs(fftn(SignalK(:,:,i)  - mean(SignalK(:,:,i),'all'),[2.*SizeY-1,2.*SizeX-1])).^2./(SizeX.*SizeY),[2.*SizeY-1,2.*SizeX-1]);
end

ErrInt        = FreqK(1,1,:)/(SizeX.*SizeY);
VARK          = tinv(0.95,SizeX.*SizeY).^2 .*(2 .* FreqK(1,1,:).^2./(SizeX.*SizeY-1));

FreqK         = sum(FreqK,3);
MeanSigP      = sum(MeanSigP,3);

ErrInt        = sum(ErrInt,3);
VARK          = sum(VARK,3);

VARErrK       = 4.*VARK .* (SizeX.*SizeY)./((2*SizeX-1).*(2*SizeY-1))  .* abs(FreqK.*SizeX.*SizeY) ;
VARErrK       = VARErrK./(SizeX.*SizeY).^2;
VARErrK       = VARErrK./MeanSigP.^4 + 4.*FreqK.^2./MeanSigP.^6 .* ErrInt;
CorrK         = FreqK  ./MeanSigP.^2;

VARErrK       = VARErrK      ./(1+std(GainRef.^(-1),0,'all').^2-CorrK(1,1)).^2;
CorrK         = CorrK        ./(1+std(GainRef.^(-1),0,'all').^2-CorrK(1,1));

%% Get Background Coeffs
BackgroundR = BackgroundR.*repmat(GainRef,[1,1,size(BackgroundR ,3)]);
BackgroundR = BackgroundR(:,:,31:end);
Back1       = BackgroundR(:,:,1:18);
Back2       = BackgroundR(:,:,19:end);

Back        = Back1 - Back2;

Freq2DBack = zeros([2.*SizeY-1,2.*SizeX-1,size(Back,3)]);
parfor i=1:size(Back,3)
    Freq2DBack(:,:,i) = ifftn(abs(fftn(Back(:,:,i)  - mean(Back(:,:,i),'all'),[2.*SizeY-1,2.*SizeX-1])).^2./(SizeX.*SizeY),[2.*SizeY-1,2.*SizeX-1]);
end

VARBack        = tinv(0.95,SizeX  .*SizeY).^2 .*(2 .*Freq2DBack(1,1,:).^2./(SizeX.*SizeY-1));
VARErrBack     = 4.* VARBack      .*(SizeX.*SizeY)./((2*SizeX-1).*(2*SizeY-1))  .* abs(Freq2DBack.*SizeX.*SizeY);
VARErrBack     =     VARErrBack   ./(SizeX.*SizeY).^2;
VARErrBack     = sum(VARErrBack,3)./size(Back,3).^2;
Freq2DBack     = sum(Freq2DBack,3)./size(Back,3);

Freq2DBack(1,1) = Freq2DBack(1,1) -  ExpBackR(1,1).*ThermCountRate;
VARErrBack(1,1) = VARErrBack(1,1) + (ExpBackR(1,1).*ThermCountErr).^2; 


clearvars -except answer Freq2DBack VARErrBack CorrK VARErrK VARErrKInt GainRef CutOffSigma CutOffSigmaMask Patch ThresInd ThermCountRate ThermCountErr SizeX SizeY GainRef_Old GainRef Corr MeanCorr MeanRef MaxBinning

%% Load Data
% Background
PathNameBack = uigetdir(pwd,'Select Background data');
if isequal(PathNameBack,0)
    disp('User selected Cancel!');
    clear global
    return
end
disp(['User selected ',PathNameBack]);

Files    = dir(PathNameBack);
SizeCoeffs     = size(Files,1);

i        = 1;
while i<=SizeCoeffs
    if ~contains(Files(i).name,'.dm4')
        Files(i,:)    = [];
        SizeCoeffs          = SizeCoeffs-1;
        i             = i-1;
    end
    i=i+1;
end

WaitTics = size(Files,1);
Wait     = parfor_wait(WaitTics, 'Waitbar', true,'ReportInterval',1);

FileName   = Files(1).name;
[~, img]   = dmread(fullfile(PathNameBack, FileName));
SignalBack = zeros([size(img,1),size(img,2),size(Files,1)]);
ExpBack    = zeros([1,size(Files,1)]);

parfor i=1:size(Files,1)
    FileName           = Files(i).name;
    [tags, back]       = dmread(fullfile(PathNameBack, FileName));
    SignalBack(:,:,i)  = round(double(back));
    ExpBack(1,i)       = tags.ImageList.Unnamed1.ImageTags.Acquisition.Parameters.HighLevel.Exposure0x28s0x29.Value;
    Wait.Send;
end
Wait.Destroy;
[ExpBack,Index] = sort(ExpBack);
SignalBack      = SignalBack(:,:,Index);

% Signal
PathNameSig = uigetdir(pwd,'Select Signal data');
if isequal(PathNameSig,0)
    disp('User selected Cancel!');
    clear global
    return
end
disp(['User selected ',PathNameSig]);

Files    = dir(PathNameSig);
SizeCoeffs     = size(Files,1);

i        = 1;
while i<=SizeCoeffs
    if ~contains(Files(i).name,'.dm4')
        Files(i,:)    = [];
        SizeCoeffs          = SizeCoeffs-1;
        i             = i-1;
    end
    i=i+1;
end

WaitTics = size(Files,1);
Wait     = parfor_wait(WaitTics, 'Waitbar', true,'ReportInterval',1);

FileName   = Files(1).name;
[~, img]   = dmread(fullfile(PathNameSig, FileName));
Signal     = zeros([size(img,1),size(img,2),size(Files,1)]);
ExpSig     = zeros([1,1,size(Files,1)]);

parfor i=1:size(Files,1)
    FileName           = Files(i).name;
    [tags, sig]        = dmread(fullfile(PathNameSig, FileName));
    Signal(:,:,i)      = round(double(sig));
    ExpSig(1,1,i)      = tags.ImageList.Unnamed1.ImageTags.Acquisition.Parameters.HighLevel.Exposure0x28s0x29.Value;
    Wait.Send;
end
Wait.Destroy;

SizeZ      = size(Signal,3);

Signal     = Signal    .* repmat(GainRef_Old,[1,1,SizeZ]);
SignalBack = SignalBack.* repmat(GainRef_Old,[1,1,SizeZ]);
Signal     = (Signal-SignalBack);

%% Cosmic Ray remove
WaitTics    = SizeZ*4;
WaitArt     = parfor_wait(WaitTics, 'Waitbar', true,'ReportInterval',1);

Mask        = zeros(size(Signal));
parfor i=1:SizeZ
    Sig             = Signal(:,:,i);
    thres           = ceil(abs(CutOffSigmaMask    * std(Sig,0,'all','omitnan')));
    Mean            = mean(Sig,'all','omitnan');
    Sig(Sig>Mean + thres) = NaN;
    Sig(Sig<Mean - thres) = NaN;
    Mask(:,:,i)     = Sig;  
    WaitArt.Send;
end

parfor i=1:SizeZ
    Sig                  = Signal(:,:,i);
    mask                 = Mask(:,:,i); 
    thres                = ceil(abs(CutOffSigma    * std(mask,0,'all','omitnan')));
    Mean                 = mean(mask,'all','omitnan');
    Sig(Sig> Mean+thres) = NaN;
    Sig(Sig< Mean-thres) = NaN;
    Signal(:,:,i)        = Sig;
    Signal(:,:,i)        = Sig;
    WaitArt.Send;
end
clearvars Mask
%% Delete a Patch around Cosmic Ray

parfor i=1:SizeZ
    Sig       = Signal(:,:,i);
    [Row, Col] = find(isnan(Sig));
    for j=1:length(Row)
        Ind1 = max(1,Row(j)-Patch);
        Ind2 = min(size(Sig,1),Row(j)+Patch);
        Ind3 = max(1,Col(j)-Patch);
        Ind4 = min(size(Sig,2),Col(j)+Patch);
        Sig(Ind1:Ind2,Ind3:Ind4)     = NaN;
    end
    Signal(:,:,i)      = Sig;
    WaitArt.Send;
    
end
 

parfor i=1:SizeZ
    Sig             = Signal(:,:,i);
    Mean            = mean(Sig,'all','omitnan');
    Sig(isnan(Sig)) = Mean;
    Signal(:,:,i)   = Sig;
    WaitArt.Send;
end
WaitArt.Destroy;

%% Correct Linearization
Signal_old  = Signal;
switch answer
    case 'Yes'
        GainRef     = repmat(GainRef    ,[1,1,SizeZ]);
        SignalBack  = SignalBack./GainRef_Old;
        Signal      = Signal    ./GainRef_Old;
        
        Signal      = Signal + SignalBack;
        sig         = round(max(Signal,0)+1);
        corr        = Corr(min(sig,65535));
        Signal      = (Signal-SignalBack).*corr;
        
        GainLin     = reshape(mean(mean(corr,1,'omitnan'),2),[1,1,SizeZ])./MeanCorr;
        Signal      = Signal.*GainRef;
    otherwise
        GainLin=1;
end

clearvars GainRef Corr GainRef_old SignalBack MeanCorr
%% Get Signal Coeffs

MeanSig  = mean(mean(Signal,1),2);
Freq2D   = zeros([2.*SizeY-1,2.*SizeX-1,SizeZ]);
WaitTics = SizeZ;
Wait     = parfor_wait(WaitTics, 'Waitbar', true,'ReportInterval',1);

parfor i=1:SizeZ
    Freq2D(:,:,i)    = ifftn(abs(fftn(Signal(:,:,i)  - mean(Signal(:,:,i),'all'),[2.*SizeY-1,2.*SizeX-1])).^2./(SizeX.*SizeY),[2.*SizeY-1,2.*SizeX-1]);
    Wait.Send;
end
clearvars Signal
Wait.Destroy;

ErrInt      = Freq2D(1,1,:)./(SizeX.*SizeY);
ErrInt      = repmat(ErrInt,[size(Freq2D,1),size(Freq2D,2),1]);

VARErr2D    = tinv(0.95,SizeX.*SizeY).^2 .*(2 .*  Freq2D(1,1,:)./(SizeX.*SizeY-1));
VARErr2D    = 4.*VARErr2D .* (SizeX.*SizeY)./((2*SizeX-1).*(2*SizeY-1))  .* abs(Freq2D.*SizeX.*SizeY);
VARErr2D    = VARErr2D./(SizeX.*SizeY).^2;

varErrK     = repmat(VARErrK,[1,1,SizeZ]) .* repmat(MeanSig.^4,[size(Freq2D,1),size(Freq2D,2),1]) +  4.*repmat(MeanSig.^2,[size(Freq2D,1),size(Freq2D,2),1]) .*repmat(CorrK.^2,[1,1,SizeZ]) .* ErrInt;
kErr        = repmat(  CorrK,[1,1,SizeZ]) .* repmat(MeanSig.^2,[size(Freq2D,1),size(Freq2D,2),1]);

Coeffs            = Freq2D - repmat(Freq2DBack,[1,1,SizeZ]).*GainLin.^2 - kErr;
Coeffs(1,1,:)     = Coeffs(1,1,:)   -  ExpSig.*ThermCountRate;

VARErrBack        = repmat(VARErrBack,[1,1,SizeZ]);
VARErrBack(1,1,:) = VARErrBack(1,1,:)+ (ExpSig.*ThermCountErr).^2;

VARCoeffs          = VARErr2D  + varErrK +  VARErrBack.*GainLin.^4;

clearvars varErrK VARErrBack VARErr2D Freq2D

VARCoeffs        = VARCoeffs./repmat(Coeffs(1,1,:),[size(Coeffs,1),size(Coeffs,2),1]).^2;
Coeffs           = Coeffs   ./repmat(Coeffs(1,1,:),[size(Coeffs,1),size(Coeffs,2),1]); 

ErrNorm          = VARCoeffs(1,1,:); 
VARCoeffs(1,1,:) = 0;
Coeffs           = fftshift(fftshift(Coeffs   ,1),2);
VARCoeffs        = fftshift(fftshift(VARCoeffs,1),2);


%% Crop to reliable indices
coeffs           = Coeffs;
Coeffs           = zeros(size(coeffs));
Ind              = ceil(size(Coeffs,2)/2);

Coeffs(Ind-1:Ind+1,Ind-1:Ind+1,:) = coeffs(Ind-1:Ind+1,Ind-1:Ind+1,:);

%% Fit Beta
Mean       = 0:2^16-1;
MeanSig    = mean(mean(Signal_old,1),2);
MeanSig    = reshape(MeanSig,[1,size(MeanSig,3)]);
Ind        = find(MeanSig>10,1,'first');
[~,IndRef] = min((MeanSig-MeanRef).^2);
BETAX      = zeros([MaxBinning,size(Mean,2)]);
BETAY      = zeros([MaxBinning,size(Mean,2)]);
BETAXY     = zeros([MaxBinning,size(Mean,2)]);

WaitTics = MaxBinning;
Wait     = parfor_wait(WaitTics, 'Waitbar', true,'ReportInterval',1);

for Bin=1:MaxBinning
    [BetaX,BetaY,BetaXY] = GetBetaCoeff(Coeffs,Bin,SizeX);
    
    BetaX      = BetaX./BetaX(1,IndRef);
    
    PadeFitX   = fit(MeanSig(1,Ind:end)',BetaX(1,Ind:end)','rat54');
    BetaFitX   = (PadeFitX.p1.*Mean.^5 + PadeFitX.p2.*Mean.^4 + PadeFitX.p3.*Mean.^3 + PadeFitX.p4.*Mean.^2 + PadeFitX.p5.*Mean + PadeFitX.p6) ./(Mean.^4 + PadeFitX.q1.*Mean.^3 + PadeFitX.q2.*Mean.^2 + PadeFitX.q3.*Mean + PadeFitX.q4);
    
    BetaX      = BetaX./BetaFitX(1,round(MeanRef)+1);
    
    PadeFitX   = fit(MeanSig(1,Ind:end)',BetaX(1,Ind:end)','rat54');
    BetaFitX   = (PadeFitX.p1.*Mean.^5 + PadeFitX.p2.*Mean.^4 + PadeFitX.p3.*Mean.^3 + PadeFitX.p4.*Mean.^2 + PadeFitX.p5.*Mean + PadeFitX.p6) ./(Mean.^4 + PadeFitX.q1.*Mean.^3 + PadeFitX.q2.*Mean.^2 + PadeFitX.q3.*Mean + PadeFitX.q4);
    
    BetaFitX   = BetaFitX./BetaFitX(1,round(MeanRef)+1);
    
    BETAX(Bin,:) = 1      ./BetaFitX;
    
    BetaY      = BetaY./BetaY(1,IndRef);
    
    PadeFitY   = fit(MeanSig(1,Ind:end)',BetaY(1,Ind:end)','rat54');
    BetaFitY   = (PadeFitY.p1.*Mean.^5 + PadeFitY.p2.*Mean.^4 + PadeFitY.p3.*Mean.^3 + PadeFitY.p4.*Mean.^2 + PadeFitY.p5.*Mean + PadeFitY.p6) ./(Mean.^4 + PadeFitY.q1.*Mean.^3 + PadeFitY.q2.*Mean.^2 + PadeFitY.q3.*Mean + PadeFitY.q4);
    
    BetaY      = BetaY./BetaFitY(1,round(MeanRef)+1);
    
    PadeFitY   = fit(MeanSig(1,Ind:end)',BetaY(1,Ind:end)','rat54');
    BetaFitY   = (PadeFitY.p1.*Mean.^5 + PadeFitY.p2.*Mean.^4 + PadeFitY.p3.*Mean.^3 + PadeFitY.p4.*Mean.^2 + PadeFitY.p5.*Mean + PadeFitY.p6) ./(Mean.^4 + PadeFitY.q1.*Mean.^3 + PadeFitY.q2.*Mean.^2 + PadeFitY.q3.*Mean + PadeFitY.q4);
    
    BetaFitY   = BetaFitY./BetaFitY(1,round(MeanRef)+1);
    
    BETAY(Bin,:)   = 1      ./BetaFitY;
    
    BetaXY     = BetaXY./BetaXY(1,IndRef);
    
    PadeFitXY  = fit(MeanSig(1,Ind:end)',BetaXY(1,Ind:end)','rat54');
    BetaFitXY  = (PadeFitXY.p1.*Mean.^5 + PadeFitXY.p2.*Mean.^4 + PadeFitXY.p3.*Mean.^3 + PadeFitXY.p4.*Mean.^2 + PadeFitXY.p5.*Mean + PadeFitXY.p6) ./(Mean.^4 + PadeFitXY.q1.*Mean.^3 + PadeFitXY.q2.*Mean.^2 + PadeFitXY.q3.*Mean + PadeFitXY.q4);
    
    BetaXY     = BetaXY./BetaFitXY(1,round(MeanRef)+1);
    
    PadeFitXY  = fit(MeanSig(1,Ind:end)',BetaXY(1,Ind:end)','rat54');
    BetaFitXY  = (PadeFitXY.p1.*Mean.^5 + PadeFitXY.p2.*Mean.^4 + PadeFitXY.p3.*Mean.^3 + PadeFitXY.p4.*Mean.^2 + PadeFitXY.p5.*Mean + PadeFitXY.p6) ./(Mean.^4 + PadeFitXY.q1.*Mean.^3 + PadeFitXY.q2.*Mean.^2 + PadeFitXY.q3.*Mean + PadeFitXY.q4);
    
    BetaFitXY  = BetaFitXY./BetaFitXY(1,round(MeanRef)+1);
    
    BETAXY(Bin,:)  = 1./BetaFitXY;
    Wait.Send
%     BetaXY         = 1./BetaXY;
%     IndLast        = round(MeanSig(1,end));
%     figure;
%     plot(MeanSig,BetaXY,'o','Color','k','LineWidth',1,'MarkerSize',8)
%     hold on
%     plot(Mean(1,1:IndLast),BETAXY(Bin,1:IndLast),'Color','r','LineWidth',2,'Marker','none')
%     xlabel('Signal [Counts]')
%     ylabel('\beta_{sm} [a.u.]')
%     set(gca,'FontSize', 18)
    
end
Wait.Destroy;
save('BFCorr_FullBin.mat','BETAX','BETAY','BETAXY')
clearvars all
end

function [Sig1,Sig2] = SortInt(Sig)
Mean       = reshape(mean(mean(Sig,1),2),[size(Sig,3),1]);
Sig1       = [];
Sig2       = [];
a          = size(Sig,3);
while a>1
    Img         = Sig(:,:,a);
    m           = Mean(a,1);
    Sig(:,:,a)  = [];
    Mean(a,:)   = [];
    Ind         = knnsearch(Mean,m);
    Sig1        = cat(3,Sig1,Img);
    Sig2        = cat(3,Sig2,Sig(:,:,Ind));
    Mean(Ind,:) = [];
    Sig(:,:,Ind)= [];
    a           = size(Sig,3);
end

Sig  = Sig1-Sig2;
Sum  = mean(sum(Sig,3),'all');

while Sum~=0
    Mean  = 2.*reshape(mean(mean(Sig,1),2),[size(Sig,3),1]);
    Ind   = knnsearch(2.*Mean,Sum);
    if abs(Sum) > abs(Sum - mean(Sig(:,:,Ind),'all'))
        sig1  = Sig1(:,:,Ind);
        sig2  = Sig2(:,:,Ind);
        Sig1(:,:,Ind) = sig2;
        Sig2(:,:,Ind) = sig1;
    else
        break
    end
    Sig   = Sig1-Sig2;
    Sum   = mean(sum(Sig,3),'all');
end

SSig1 = sum(Sig1,3);
SSig2 = sum(Sig2,3);

if mean(SSig2,'all')>mean(SSig1,'all')
    Sig  = Sig1;
    Sig1 = Sig2;
    Sig2 = Sig;
end

clearvars -except Sig1 Sig2
end

function [BetaX,BetaY,BetaXY] = GetBetaCoeff(Coeffs,Bin,SizeImg)

SizeBinImg         = floor(SizeImg./Bin);
SizeCoeffs         = SizeImg   .*2-1;
Diff               = SizeImg - SizeBinImg.*Bin;


Lin                = linspace(1,Bin,Bin);
Inv                = fliplr(Lin);
DLin               = [Lin,Inv(1,2:end)];
DLinT              = DLin';

NewCoeffsX         = zeros([3,3,size(Coeffs,3)]);
NewCoeffsY         = zeros([3,3,size(Coeffs,3)]);

a                  = SizeBinImg-1;

%% FacX
NewCoeffsX(:,1,:)  = sum(repmat(DLin,[3,1,size(Coeffs,3)]) .*Coeffs(SizeImg-1:SizeImg+1,(a-1)*Bin+1 +Diff:(a+1)*Bin-1+Diff  ,:),2);
NewCoeffsX(:,3,:)  = sum(repmat(DLin,[3,1,size(Coeffs,3)]) .*Coeffs(SizeImg-1:SizeImg+1,SizeCoeffs-(a+1)*Bin+2-Diff:SizeCoeffs-(a-1)*Bin-Diff,:  ),2);
NewCoeffsX(:,2,:)  = sum(       DLin                       .*Coeffs(SizeImg-1:SizeImg+1,round(SizeCoeffs/2)-Bin+1:round(SizeCoeffs/2)+Bin-1,:),2);
NewCoeffsX         = NewCoeffsX./repmat(NewCoeffsX(2,2,:),[size(NewCoeffsX,1),size(NewCoeffsX,2),1]);
NewCoeffsX(:,:,5)

BetaX              = sum(sum(NewCoeffsX,1),2);
BetaX              = reshape(BetaX,[1,size(BetaX,3)]);

clearvars NewCoeffsX

%% FacY
NewCoeffsY(1,:,:)  = sum(repmat(DLinT,[1,3,size(Coeffs,3)]).*Coeffs(  (a-1)*Bin+1 +Diff:(a+1)*Bin-1+Diff,SizeImg-1:SizeImg+1,:),1);
NewCoeffsY(3,:,:)  = sum(repmat(DLinT,[1,3,size(Coeffs,3)]).*Coeffs(  SizeCoeffs-(a+1)*Bin+2-Diff:SizeCoeffs-(a-1)*Bin-Diff,SizeImg-1:SizeImg+1,:),1);
NewCoeffsY(2,:,:)  = sum(       DLinT                      .*Coeffs( round(SizeCoeffs/2)-Bin+1:round(SizeCoeffs/2)+Bin-1,SizeImg-1:SizeImg+1,:),1);
NewCoeffsY         = NewCoeffsY./repmat(NewCoeffsY(2,2,:),[size(NewCoeffsY,1),size(NewCoeffsY,2),1]);

BetaY              = sum(sum(NewCoeffsY,1),2);
BetaY              = reshape(BetaY,[1,size(BetaY,3)]);

clearvars NewCoeffsY

%% FacXY
NewCoeffsY         = zeros([3,Bin*4-1,size(Coeffs,3)]);
NewCoeffsXY        = zeros([3,3,size(Coeffs,3)]);

NewCoeffsY(1,:,:)  = sum(repmat(DLinT,[1,Bin*4-1,size(Coeffs,3)]).*Coeffs((a-1)*Bin+1 +Diff:(a+1)*Bin-1+Diff,SizeImg-2*Bin+1:SizeImg+2*Bin-1 ,:),1);
NewCoeffsY(3,:,:)  = sum(repmat(DLinT,[1,Bin*4-1,size(Coeffs,3)]).*Coeffs( SizeCoeffs-(a+1)*Bin+2-Diff:SizeCoeffs-(a-1)*Bin-Diff,SizeImg-2*Bin+1:SizeImg+2*Bin-1 ,:),1);
NewCoeffsY(2,:,:)  = sum(       DLinT                            .*Coeffs( round(SizeCoeffs/2)-Bin+1:round(SizeCoeffs/2)+Bin-1,SizeImg-2*Bin+1:SizeImg+2*Bin-1 ,:),1);

NewCoeffsXY(:,1,:) = sum(repmat(DLin,[3,1,size(Coeffs,3)]).*NewCoeffsY(:,1:2*Bin-1,:),2);
NewCoeffsXY(:,3,:) = sum(repmat(DLin,[3,1,size(Coeffs,3)]).*NewCoeffsY(:,end-2*Bin+2:end,:),2);
NewCoeffsXY(:,2,:) = sum(       DLin                      .*NewCoeffsY(:,Bin+1:2*Bin+Bin-1,:),2);
NewCoeffsXY        = NewCoeffsXY./repmat(NewCoeffsXY(2,2,:),[size(NewCoeffsXY,1),size(NewCoeffsXY,2),1]);

BetaXY             = sum(sum(NewCoeffsXY,1),2);
BetaXY             = reshape(BetaXY,[1,size(BetaXY,3)]);

clearvars -except BetaX BetaY BetaXY NewCoeffsXY
end
