# Supplementary material for: An applied noise model for scintillation-based CCD detectors in transmission electron microscopy
Source: Sci Rep. 2025 Jan 30;15:3815. doi: 10.1038/s41598-025-85982-4 (PMC11782531; doi:10.1038/s41598-025-85982-4)
Supplement: Supplementary file 2 — Supplementary Information. [file 41598_2025_85982_MOESM2_ESM.zip › Evaluation_Scripts/Fig10cf_Fig11c_Analysis_DetectorNoiseBinDiag.m]

function Fig10cf_Fig11c_Analysis_DetectorNoiseBinDiag
% Please note, however, that the authors disclaim any liability for damages or consequences arising from the use of the provided scripts.
% Users are responsible for ensuring the proper functioning and application of the code.
% Cite:

% Zietlow, C., Lindner, J.K.N.
% An applied noise model for scintillation-based CCD detectors in transmission electron microscopy.
% Sci Rep 15, 3815 (2025).
% https://doi.org/10.1038/s41598-025-85982-4

% if you use any of these script.

% Creates the analysis provided in Fig. 10(c and f) and Fig. 11(c).
% Requires the directory containing background-subtracted dark frames with increasing acquisition time as input.
% Also requires the selection of the gain reference file provided by the script "Fig5_Fig12ab_Create_GainRef".

%% Parameter
CutOffSigma     =  5; %Cosmic ray detection
CutOffSigmaMask =  3; %Cosmic ray detection
Patch           =  2; %Patch size for cosmic ray removal
MaxBinSize      = 32; %Highest displayed binning value

BinXY           = linspace(1,MaxBinSize,MaxBinSize);

%% Load Data
PathName = uigetdir(pwd,'Select Background data');
if isequal(PathName,0)
    disp('User selected Cancel!');
    clear global
    return
end
disp(['User selected ',PathName]);
Files    = dir(PathName);
Size     = size(Files,1);

i        = 1;
while i<=Size
    if ~contains(Files(i).name,'.dm4')
        Files(i,:)    = [];
        Size          = Size-1;
        i             = i-1;
    end
    i=i+1;
end

WaitTics = size(Files,1);
Wait     = parfor_wait(WaitTics, 'Waitbar', true,'ReportInterval',1);

FileName = Files(1).name;
[~, img] = dmread(fullfile(PathName, FileName));
Image    = zeros([size(img,1),size(img,2),size(Files,1)]);
ExpImg   = zeros([1,size(Files,1)]);

parfor i=1:size(Files,1)
    FileName      = Files(i).name;
    [tags, image] = dmread(fullfile(PathName, FileName));
    Image(:,:,i)  = round(double(image));
    ExpImg(1,i)   = tags.ImageList.Unnamed1.ImageTags.Acquisition.Parameters.HighLevel.Exposure0x28s0x29.Value;
    Wait.Send;
end

SizeX    = size(Image,2);
SizeY    = size(Image,1);

Wait.Destroy;

%% Sorting
[ExpImg,Index]   = sort(ExpImg);
Image            = Image(:,:,Index);

%% Detect Cosmic Rays
Mask = zeros(size(Image));
parfor i=1:size(Image,3)
    Img                    = Image(:,:,i);
    thres                  = ceil(abs(CutOffSigmaMask    * std(Img,0,'all')));
    Mean                   = mean(Img,'all');
    Img(Img>Mean + thres)  = NaN;
    Img(Img<Mean - thres)  = NaN;
    Mask(:,:,i)            = Img;
end

parfor i=1:size(Image,3)
    Img                  = Image(:,:,i);
    mask                 = Mask(:,:,i);
    LeftMean             = round(mean(mask(:,1:size(Img,2)/2),2,'omitnan'));
    RightMean            = round(mean(mask(:,size(Img,2)/2+1:end),2,'omitnan'));
    Mean                 = [ repmat(LeftMean,[1,size(Img,2)/2]) , repmat(RightMean,[1,size(Img,2)/2]) ];
    
    thres                = ceil(abs(CutOffSigma    * std(mask-Mean,0,'all','omitnan')));
    Img(Img-Mean> thres) = NaN;
    Img(Img-Mean<-thres) = NaN;
    Image(:,:,i)         = Img;
end

%% Deletes a Patch around Cosmic Ray

parfor i=1:size(Image,3)
    Img       = Image(:,:,i);
    [Row, Col] = find(isnan(Img));
    for j=1:length(Row)
        Ind1 = max(1,Row(j)-Patch);
        Ind2 = min(size(Img,1),Row(j)+Patch);
        Ind3 = max(1,Col(j)-Patch);
        Ind4 = min(size(Img,2),Col(j)+Patch);
        
        Img(Ind1:Ind2,Ind3:Ind4) = NaN;
    end
    Image(:,:,i) = Img;
end

%% Load Manual Gain Ref

[fileName,pathName] = uigetfile('*.mat','Select Gain Ref');
load(fullfile(pathName,fileName),'GainRef')
Image               = Image .* repmat(GainRef,[1,1,size(Image ,3)]);

%% Load Pearson Correlation Coeffs

[fileName,pathName] = uigetfile('*.mat','Select Pearson Coeffs');
Pearson = load(fullfile(pathName,fileName));

%% Get Noises

MEANTLRO      = zeros([1,size(BinXY,2)]);
STDMEANTL     = zeros([1,size(BinXY,2)]);
MEANBLRO      = zeros([1,size(BinXY,2)]);
STDMEANBL     = zeros([1,size(BinXY,2)]);
MEANTRRO      = zeros([1,size(BinXY,2)]);
STDMEANTR     = zeros([1,size(BinXY,2)]);
MEANBRRO      = zeros([1,size(BinXY,2)]);
STDMEANBR     = zeros([1,size(BinXY,2)]);


THERMTL       = zeros([1,size(BinXY,2)]);
STDTHERMTL    = zeros([1,size(BinXY,2)]);
THERMBL       = zeros([1,size(BinXY,2)]);
STDTHERMBL    = zeros([1,size(BinXY,2)]);
THERMTR       = zeros([1,size(BinXY,2)]);
STDTHERMTR    = zeros([1,size(BinXY,2)]);
THERMBR       = zeros([1,size(BinXY,2)]);
STDTHERMBR    = zeros([1,size(BinXY,2)]);

MEANTLB       = zeros([1,size(BinXY,2)]);
STDTLB        = zeros([1,size(BinXY,2)]);
MEANBLB       = zeros([1,size(BinXY,2)]);
STDBLB        = zeros([1,size(BinXY,2)]);
MEANTRB       = zeros([1,size(BinXY,2)]);
STDTRB        = zeros([1,size(BinXY,2)]);
MEANBRB       = zeros([1,size(BinXY,2)]);
STDBRB        = zeros([1,size(BinXY,2)]);

FitTLRO       = zeros([1,size(BinXY,2)]);
ErrTLRO       = zeros([1,size(BinXY,2)]);
FitTRRO       = zeros([1,size(BinXY,2)]);
ErrTRRO       = zeros([1,size(BinXY,2)]);
FitBLRO       = zeros([1,size(BinXY,2)]);
ErrBLRO       = zeros([1,size(BinXY,2)]);
FitBRRO       = zeros([1,size(BinXY,2)]);
ErrBRRO       = zeros([1,size(BinXY,2)]);
FitTLB        = zeros([1,size(BinXY,2)]);
ErrTLB        = zeros([1,size(BinXY,2)]);
FitTRB        = zeros([1,size(BinXY,2)]);
ErrTRB        = zeros([1,size(BinXY,2)]);
FitBLB        = zeros([1,size(BinXY,2)]);
ErrBLB        = zeros([1,size(BinXY,2)]);
FitBRB        = zeros([1,size(BinXY,2)]);
ErrBRB        = zeros([1,size(BinXY,2)]);


BGTopLeft     = Image(1:SizeY/2    ,1:SizeX/2    ,:);
BGBottomLeft  = Image(SizeY/2+1:end,1:SizeX/2    ,:);
BGTopRight    = Image(1:SizeY/2    ,SizeX/2+1:end,:);
BGBottomRight = Image(SizeY/2+1:end,SizeX/2+1:end,:);

%% Get Bias Mean

MeanTopLeft            = round(mean(BGTopLeft    ,2,'omitnan'));
MeanBottomLeft         = round(mean(BGBottomLeft ,2,'omitnan'));
MeanTopRight           = round(mean(BGTopRight   ,2,'omitnan'));
MeanBottomRight        = round(mean(BGBottomRight,2,'omitnan'));

MeanTopLeft            = repmat(MeanTopLeft    ,[1,size(BGTopLeft    ,2),1]);
MeanBottomLeft         = repmat(MeanBottomLeft ,[1,size(BGBottomLeft ,2),1]);
MeanTopRight           = repmat(MeanTopRight   ,[1,size(BGTopRight   ,2),1]);
MeanBottomRight        = repmat(MeanBottomRight,[1,size(BGBottomRight,2),1]);

%% Adjust Images by Mean
BGTopLeft              = BGTopLeft     - MeanTopLeft;
BGBottomLeft           = BGBottomLeft  - MeanBottomLeft;
BGTopRight             = BGTopRight    - MeanTopRight;
BGBottomRight          = BGBottomRight - MeanBottomRight;

Image                  = [BGTopLeft,BGTopRight;BGBottomLeft,BGBottomRight];
Means                  = [MeanTopLeft,MeanTopRight;MeanBottomLeft,MeanBottomRight];

Image(isnan(Image))    = 0;

WaitTics               = size(BinXY,2);
WaitFit                = parfor_wait(WaitTics, 'Waitbar', true,'ReportInterval',1);
options                = optimset('Display','none','TolFun',1e-60,'TolX',1e-60);

for j = 1:size(BinXY,2)
    
    FitTLRO(1,j) = Pearson.TLFitFacBinXY(1,j);
    ErrTLRO(1,j) = Pearson.TLErrFacBinXY(1,j);
    
    FitTRRO(1,j) = Pearson.TRFitFacBinXY(1,j);
    ErrTRRO(1,j) = Pearson.TRErrFacBinXY(1,j);
    
    FitBLRO(1,j) = Pearson.BLFitFacBinXY(1,j);
    ErrBLRO(1,j) = Pearson.BLErrFacBinXY(1,j);
    
    FitBRRO(1,j) = Pearson.BRFitFacBinXY(1,j);
    ErrBRRO(1,j) = Pearson.BRErrFacBinXY(1,j);
    
    FitTLB(1,j)  = Pearson.TLBFitFacBinXY(1,j);
    ErrTLB(1,j)  = Pearson.TLBErrFacBinXY(1,j);
    
    FitTRB(1,j)  = Pearson.TRBFitFacBinXY(1,j);
    ErrTRB(1,j)  = Pearson.TRBErrFacBinXY(1,j);
    
    FitBLB(1,j)  = Pearson.BLBFitFacBinXY(1,j);
    ErrBLB(1,j)  = Pearson.BLBErrFacBinXY(1,j);
    
    FitBRB(1,j)  = Pearson.BRBFitFacBinXY(1,j);
    ErrBRB(1,j)  = Pearson.BRBErrFacBinXY(1,j);
    
    
    binxy        = BinXY(1,j);
    
    %% Binning
    BGTopLeftB        = Binning(Image(1:SizeY/2    ,1:SizeX/2    ,:),binxy,binxy);
    BGBottomLeftB     = Binning(Image(SizeY/2+1:end,1:SizeX/2    ,:),binxy,binxy);
    BGTopRightB       = Binning(Image(1:SizeY/2    ,SizeX/2+1:end,:),binxy,binxy);
    BGBottomRightB    = Binning(Image(SizeY/2+1:end,SizeX/2+1:end,:),binxy,binxy);
    
    MeanTopLeftB      = Binning(Means(1:SizeY/2    ,1:SizeX/2    ,:),binxy,binxy);
    MeanBottomLeftB   = Binning(Means(SizeY/2+1:end,1:SizeX/2    ,:),binxy,binxy);
    MeanTopRightB     = Binning(Means(1:SizeY/2    ,SizeX/2+1:end,:),binxy,binxy);
    MeanBottomRightB  = Binning(Means(SizeY/2+1:end,SizeX/2+1:end,:),binxy,binxy);
    
    BGTopLeftB1       = Binning(flipud(Image(1:SizeY/2    ,1:SizeX/2    ,:)),binxy,binxy);
    BGBottomLeftB1    = Binning(flipud(Image(SizeY/2+1:end,1:SizeX/2    ,:)),binxy,binxy);
    BGTopRightB1      = Binning(flipud(Image(1:SizeY/2    ,SizeX/2+1:end,:)),binxy,binxy);
    BGBottomRightB1   = Binning(flipud(Image(SizeY/2+1:end,SizeX/2+1:end,:)),binxy,binxy);
    
    BGTopLeftB2       = Binning(fliplr(Image(1:SizeY/2    ,1:SizeX/2    ,:)),binxy,binxy);
    BGBottomLeftB2    = Binning(fliplr(Image(SizeY/2+1:end,1:SizeX/2    ,:)),binxy,binxy);
    BGTopRightB2      = Binning(fliplr(Image(1:SizeY/2    ,SizeX/2+1:end,:)),binxy,binxy);
    BGBottomRightB2   = Binning(fliplr(Image(SizeY/2+1:end,SizeX/2+1:end,:)),binxy,binxy);
    
    BGTopLeftB3       = Binning(fliplr(flipud(Image(1:SizeY/2    ,1:SizeX/2    ,:))),binxy,binxy);
    BGBottomLeftB3    = Binning(fliplr(flipud(Image(SizeY/2+1:end,1:SizeX/2    ,:))),binxy,binxy);
    BGTopRightB3      = Binning(fliplr(flipud(Image(1:SizeY/2    ,SizeX/2+1:end,:))),binxy,binxy);
    BGBottomRightB3   = Binning(fliplr(flipud(Image(SizeY/2+1:end,SizeX/2+1:end,:))),binxy,binxy);
    
    MeanTopLeftB1     = Binning(flipud(Means(1:SizeY/2    ,1:SizeX/2    ,:)),binxy,binxy);
    MeanBottomLeftB1  = Binning(flipud(Means(SizeY/2+1:end,1:SizeX/2    ,:)),binxy,binxy);
    MeanTopRightB1    = Binning(flipud(Means(1:SizeY/2    ,SizeX/2+1:end,:)),binxy,binxy);
    MeanBottomRightB1 = Binning(flipud(Means(SizeY/2+1:end,SizeX/2+1:end,:)),binxy,binxy);
    
    %% Get Noises
    VARSTLRO          = zeros([1,size(Image,3)]);
    VARSBLRO          = zeros([1,size(Image,3)]);
    VARSTRRO          = zeros([1,size(Image,3)]);
    VARSBRRO          = zeros([1,size(Image,3)]);
    
    MeanTLB           = zeros([1,size(Image,3)]);
    MeanBLB           = zeros([1,size(Image,3)]);
    MeanTRB           = zeros([1,size(Image,3)]);
    MeanBRB           = zeros([1,size(Image,3)]);
    
    parfor i=1:size(Image,3)
        
        %% Get Read Out
        VARSTLRO(1,i)  = (std(BGTopLeftB(:,:,i)      ,0,'all','omitnan').^2 + std(BGTopLeftB1(:,:,i)      ,0,'all','omitnan').^2 + std(BGTopLeftB2(:,:,i)      ,0,'all','omitnan').^2 + std(BGTopLeftB3(:,:,i)      ,0,'all','omitnan').^2)./4;
        VARSBLRO(1,i)  = (std(BGBottomLeftB(:,:,i)   ,0,'all','omitnan').^2 + std(BGBottomLeftB1(:,:,i)   ,0,'all','omitnan').^2 + std(BGBottomLeftB2(:,:,i)   ,0,'all','omitnan').^2 + std(BGBottomLeftB3(:,:,i)   ,0,'all','omitnan').^2)./4;
        VARSTRRO(1,i)  = (std(BGTopRightB(:,:,i)     ,0,'all','omitnan').^2 + std(BGTopRightB1(:,:,i)     ,0,'all','omitnan').^2 + std(BGTopRightB2(:,:,i)     ,0,'all','omitnan').^2 + std(BGTopRightB3(:,:,i)     ,0,'all','omitnan').^2)./4;
        VARSBRRO(1,i)  = (std(BGBottomRightB(:,:,i)  ,0,'all','omitnan').^2 + std(BGBottomRightB1(:,:,i)  ,0,'all','omitnan').^2 + std(BGBottomRightB2(:,:,i)  ,0,'all','omitnan').^2 + std(BGBottomRightB3(:,:,i)  ,0,'all','omitnan').^2)./4;
    
        MeanTLB(1,i)   = (std(MeanTopLeftB(:,:,i)    ,0,'all').^2 + std(MeanTopLeftB1(:,:,i)    ,0,'all').^2)./2;
        MeanBLB(1,i)   = (std(MeanBottomLeftB(:,:,i) ,0,'all').^2 + std(MeanBottomLeftB1(:,:,i) ,0,'all').^2)./2;
        MeanTRB(1,i)   = (std(MeanTopRightB(:,:,i)   ,0,'all').^2 + std(MeanTopRightB1(:,:,i)   ,0,'all').^2)./2;
        MeanBRB(1,i)   = (std(MeanBottomRightB(:,:,i),0,'all').^2 + std(MeanBottomRightB1(:,:,i),0,'all').^2)./2;
    end
    
    %% Get Bias Std
    StdTLB         = tinv(0.95,length(MeanTLB)).*std(MeanTLB,0,'all')/sqrt(length(MeanTLB));
    StdBLB         = tinv(0.95,length(MeanBLB)).*std(MeanBLB,0,'all')/sqrt(length(MeanBLB));
    StdTRB         = tinv(0.95,length(MeanTRB)).*std(MeanTRB,0,'all')/sqrt(length(MeanTRB));
    StdBRB         = tinv(0.95,length(MeanBRB)).*std(MeanBRB,0,'all')/sqrt(length(MeanBRB));
    
    MeanTLB        = mean(MeanTLB,'all');
    MeanBLB        = mean(MeanBLB,'all');
    MeanTRB        = mean(MeanTRB,'all');
    MeanBRB        = mean(MeanBRB,'all');
    
    %% Fit and est. errors
    
    
    eqn           = @(x) sum((x(1) + abs(x(2)).*ExpImg - VARSTLRO).^2);
    x             = [FitTLRO(1,j) ,THERMTL(1,1)*binxy^2 ];
    x             = fminsearch(eqn,x,options);
    MeanTLRO      = x(1);
    ThermTL       = abs(x(2));

    StdErrTL      = sqrt(sum((VARSTLRO - MeanTLRO - ThermTL.*ExpImg).^2)./(length(ExpImg)-2));
    StdMeanTL     = tinv(0.95,length(ExpImg)).*StdErrTL.* sqrt(sum(ExpImg.^2)./(length(ExpImg)*sum((ExpImg-mean(ExpImg)).^2)));
    StdThermTL    = tinv(0.95,length(ExpImg)).*StdErrTL.* sqrt(             1./                sum((ExpImg-mean(ExpImg)).^2));
    
    eqn           = @(x) sum((x(1) + abs(x(2)).*ExpImg - VARSBLRO).^2);
    x             = [FitBLRO(1,j), THERMBL(1,1)*binxy^2 ];
    x             = fminsearch(eqn,x,options);
    MeanBLRO      = x(1);
    ThermBL       = abs(x(2));
    
    StdErrBL      = sqrt(sum((VARSBLRO - MeanBLRO - ThermBL.*ExpImg).^2)./(length(ExpImg)-2));
    StdMeanBL     = tinv(0.95,length(ExpImg)).*StdErrBL.* sqrt(sum(ExpImg.^2)./(length(ExpImg)*sum((ExpImg-mean(ExpImg)).^2)));
    StdThermBL    = tinv(0.95,length(ExpImg)).*StdErrBL.* sqrt(             1./                sum((ExpImg-mean(ExpImg)).^2));
    
    eqn           = @(x) sum((x(1) + abs(x(2)).*ExpImg - VARSTRRO).^2);
    x             = [FitTRRO(1,j) ,THERMTR(1,1)*binxy^2 ];
    x             = fminsearch(eqn,x,options);
    MeanTRRO      = x(1);
    ThermTR       = abs(x(2));
    
    StdErrTR      = sqrt(sum((VARSTRRO - MeanTRRO - ThermTR.*ExpImg).^2)./(length(ExpImg)-2));
    StdMeanTR     = tinv(0.95,length(ExpImg)).*StdErrTR.* sqrt(sum(ExpImg.^2)./(length(ExpImg)*sum((ExpImg-mean(ExpImg)).^2)));
    StdThermTR    = tinv(0.95,length(ExpImg)).*StdErrTR.* sqrt(             1./                sum((ExpImg-mean(ExpImg)).^2));
    
    
    eqn           = @(x) sum((x(1) + abs(x(2)).*ExpImg - VARSBRRO).^2);
    x             = [FitBRRO(1,j), THERMBR(1,j)*binxy^2 ];
    x             = fminsearch(eqn,x,options);
    MeanBRRO      = x(1);
    ThermBR       = abs(x(2));
    
    StdErrBR      = sqrt(sum((VARSBRRO - MeanBRRO - ThermBR.*ExpImg).^2)./(length(ExpImg)-2));
    StdMeanBR     = tinv(0.95,length(ExpImg)).*StdErrBR.* sqrt(sum(ExpImg.^2)./(length(ExpImg)*sum((ExpImg-mean(ExpImg)).^2)));
    StdThermBR    = tinv(0.95,length(ExpImg)).*StdErrBR.* sqrt(             1./                sum((ExpImg-mean(ExpImg)).^2));
    
    %% Results
    
    MEANTLRO(1,j)   = MeanTLRO;
    STDMEANTL(1,j)  = StdMeanTL;
    MEANBLRO(1,j)   = MeanBLRO;
    STDMEANBL(1,j)  = StdMeanBL;
    MEANTRRO(1,j)   = MeanTRRO;
    STDMEANTR(1,j)  = StdMeanTR;
    MEANBRRO(1,j)   = MeanBRRO;
    STDMEANBR(1,j)  = StdMeanBR;
    
    
    THERMTL(1,j)    = ThermTL;
    STDTHERMTL(1,j) = StdThermTL;
    THERMBL(1,j)    = ThermBL;
    STDTHERMBL(1,j) = StdThermBL;
    THERMTR(1,j)    = ThermTR;
    STDTHERMTR(1,j) = StdThermTR;
    THERMBR(1,j)    = ThermBR;
    STDTHERMBR(1,j) = StdThermBR;
    
    MEANTLB(1,j)    = MeanTLB;
    STDTLB(1,j)     = StdTLB;
    MEANBLB(1,j)    = MeanBLB;
    STDBLB(1,j)     = StdBLB;
    MEANTRB(1,j)    = MeanTRB;
    STDTRB(1,j)     = StdTRB;
    MEANBRB(1,j)    = MeanBRB;
    STDBRB(1,j)     = StdBRB;
   
    
    WaitFit.Send;
end
WaitFit.Destroy;

%% Plot Read-Out Noise
FitTLRO   = FitTLRO./FitTLRO(1,1).*MEANTLRO(1,1);
FitTRRO   = FitTRRO./FitTRRO(1,1).*MEANTRRO(1,1);
FitBLRO   = FitBLRO./FitBLRO(1,1).*MEANBLRO(1,1);
FitBRRO   = FitBRRO./FitBRRO(1,1).*MEANBRRO(1,1);

ErrTLRO   = ErrTLRO./FitTLRO(1,1).*MEANTLRO(1,1);
ErrTRRO   = ErrTRRO./FitTRRO(1,1).*MEANTRRO(1,1);
ErrBLRO   = ErrBLRO./FitBLRO(1,1).*MEANBLRO(1,1);
ErrBRRO   = ErrBRRO./FitBRRO(1,1).*MEANBRRO(1,1);

STDMEANTL = STDMEANTL +  ErrTLRO;
STDMEANTR = STDMEANTR +  ErrTRRO;
STDMEANBL = STDMEANBL +  ErrBLRO;
STDMEANBR = STDMEANBR +  ErrBRRO;

figure;
shadedErrorBar(BinXY,MEANTLRO,STDMEANTL,'lineProps',{'o','MarkerSize',8,'Color','r','LineWidth',1})
hold on
shadedErrorBar(BinXY,MEANTRRO,STDMEANTR,'lineProps',{'o','MarkerSize',8,'Color','b','LineWidth',1})
shadedErrorBar(BinXY,MEANBLRO,STDMEANBL,'lineProps',{'o','MarkerSize',8,'Color','g','LineWidth',1})
shadedErrorBar(BinXY,MEANBRRO,STDMEANBR,'lineProps',{'o','MarkerSize',8,'Color','#dbcb1d','LineWidth',1})
hold on
plot(BinXY,FitTLRO,'Color','k','LineWidth',4)
plot(BinXY,FitTLRO,'Color','r','LineWidth',2)

plot(BinXY,FitTRRO,'Color','w','LineWidth',4)
plot(BinXY,FitTRRO,'Color','b','LineWidth',2)

plot(BinXY,FitBLRO,'Color','k','LineWidth',4)
plot(BinXY,FitBLRO,'Color','g','LineWidth',2)

plot(BinXY,FitBRRO,'Color','k','LineWidth',4)
plot(BinXY,FitBRRO,'Color','#dbcb1d','LineWidth',2)


xlabel('Summed Rows & Columns m \cdot n')
ylabel('Read-out variance [Counts]')
title('Read-out Variance')
legend('Q1','Q2','Q3','Q4','Location','northwest')
set(gca,'FontSize', 18)

%% Plot thermal Noise
FitTLTherm = THERMTL(1,1).*BinXY.^2;
FitTRTherm = THERMTR(1,1).*BinXY.^2;
FitBLTherm = THERMBL(1,1).*BinXY.^2;
FitBRTherm = THERMBR(1,1).*BinXY.^2;

figure;
shadedErrorBar(BinXY,THERMTL,STDTHERMTL,'lineProps',{'o','MarkerSize',8,'Color','r','LineWidth',1})
hold on
shadedErrorBar(BinXY,THERMTR,STDTHERMTR,'lineProps',{'o','MarkerSize',8,'Color','b','LineWidth',1})
shadedErrorBar(BinXY,THERMBL,STDTHERMBL,'lineProps',{'o','MarkerSize',8,'Color','g','LineWidth',1})
shadedErrorBar(BinXY,THERMBR,STDTHERMBR,'lineProps',{'o','MarkerSize',8,'Color','#dbcb1d','LineWidth',1})
hold on
plot(BinXY,FitTLTherm,'Color','k','LineWidth',4)
plot(BinXY,FitTLTherm,'Color','r','LineWidth',2)

plot(BinXY,FitTRTherm,'Color','w','LineWidth',4)
plot(BinXY,FitTRTherm,'Color','b','LineWidth',2)

plot(BinXY,FitBLTherm,'Color','k','LineWidth',4)
plot(BinXY,FitBLTherm,'Color','g','LineWidth',2)

plot(BinXY,FitBRTherm,'Color','k','LineWidth',4)
plot(BinXY,FitBRTherm,'Color','#dbcb1d','LineWidth',2)

xlabel('Summed Rows n')
xlabel('Summed Rows & Columns m \cdot n')
title('Thermal Variance')
legend('Q1','Q2','Q3','Q4','Location','northwest')
set(gca,'FontSize', 18)

%% Plot Bias Noise

FitTLB   = FitTLB./FitTLB(1,1).*MEANTLB(1,1);
FitTRB   = FitTRB./FitTRB(1,1).*MEANTRB(1,1);
FitBLB   = FitBLB./FitBLB(1,1).*MEANBLB(1,1);
FitBRB   = FitBRB./FitBRB(1,1).*MEANBRB(1,1);

ErrTLB   = ErrTLB./FitTLB(1,1).*MEANTLB(1,1);
ErrTRB   = ErrTRB./FitTRB(1,1).*MEANTRB(1,1);
ErrBLB   = ErrBLB./FitBLB(1,1).*MEANBLB(1,1);
ErrBRB   = ErrBRB./FitBRB(1,1).*MEANBRB(1,1);

STDTLB = STDTLB +  ErrTLB;
STDTRB = STDTRB +  ErrTRB;
STDBLB = STDBLB +  ErrBLB;
STDBRB = STDBRB +  ErrBRB;

figure;
shadedErrorBar(BinXY,MEANTLB,STDTLB,'lineProps',{'o','MarkerSize',8,'Color','r','LineWidth',1})
hold on
shadedErrorBar(BinXY,MEANTRB,STDTRB,'lineProps',{'o','MarkerSize',8,'Color','b','LineWidth',1})
shadedErrorBar(BinXY,MEANBLB,STDBLB,'lineProps',{'o','MarkerSize',8,'Color','g','LineWidth',1})
shadedErrorBar(BinXY,MEANBRB,STDBRB,'lineProps',{'o','MarkerSize',8,'Color','#dbcb1d','LineWidth',1})
hold on
plot(BinXY,FitTLB,'Color','k','LineWidth',4)
plot(BinXY,FitTLB,'Color','r','LineWidth',2)

plot(BinXY,FitTRB,'Color','w','LineWidth',4)
plot(BinXY,FitTRB,'Color','b','LineWidth',2)

plot(BinXY,FitBLB,'Color','k','LineWidth',4)
plot(BinXY,FitBLB,'Color','g','LineWidth',2)

plot(BinXY,FitBRB,'Color','k','LineWidth',4)
plot(BinXY,FitBRB,'Color','#dbcb1d','LineWidth',2)

xlabel('Summed Rows & Columns m \cdot n')
ylabel('Bias variance [Counts]')
title('Bias Variance')
legend('Q1','Q2','Q3','Q4','Location','northwest')
set(gca,'FontSize', 18)

clearvars all
end


function image = Binning(image,BinX,BinY)
image   = gpuArray(image);

SizeX   = floor(size(image,2)/BinX);
SizeY   = floor(size(image,1)/BinY);
SizeZ   = size(image,3);

if BinY>1
    Img   = zeros([SizeY,size(image,2),SizeZ]);
    for a = 1:SizeY
        Img(a,:,:)        = sum(image((a-1)*BinY +1 :a*BinY,:,:),1);
    end
    image =  Img;
end


if BinX>1
    Img           = zeros([SizeY,SizeX,SizeZ]);
    for a = 1:SizeX
        Img(:,a,:)        = sum(image(:,(a-1)*BinX + 1 :a*BinX,:),2);
    end
    image = Img;
end
image = gather(image);
clearvars -except image
end
