# Supplementary material for: An applied noise model for scintillation-based CCD detectors in transmission electron microscopy
Source: Sci Rep. 2025 Jan 30;15:3815. doi: 10.1038/s41598-025-85982-4 (PMC11782531; doi:10.1038/s41598-025-85982-4)
Supplement: Supplementary file 2 — Supplementary Information. [file 41598_2025_85982_MOESM2_ESM.zip › Evaluation_Scripts/Fig12c_Fig13a_Fig17abc_Create_PearsonSignal.m]

function Fig12c_Fig13a_Fig17abc_Create_PearsonSignal
% Please note, however, that the authors disclaim any liability for damages or consequences arising from the use of the provided scripts.
% Users are responsible for ensuring the proper functioning and application of the code.
% Cite:

% Zietlow, C., Lindner, J.K.N.
% An applied noise model for scintillation-based CCD detectors in transmission electron microscopy.
% Sci Rep 15, 3815 (2025).
% https://doi.org/10.1038/s41598-025-85982-4

% if you use any of these script.

% Creates the analysis provided in Fig12(c), Fig. 13(a). and Fig. 17(a and b and c).
% The script requires a folder providing non-subtracted background frames and the non-subtracted signal frames used for the gain reference. 
% Since the Pearson coeff of the signal are determined at the target intensity of the gain ref., this requires an additional number of frames as were used for the gain reference.
% Therefore the number of signal and for background frames in the folders should be 2*Repetition.
% The script additionally requires the selection of the gain reference file provided by the script "Fig5_Fig12ab_Create_GainRef".
% The correcton for saturation effects, at this stage, may not be available and is thus optional.
% After loading the above mentioned files, it is required to load the folders containing the non-subtracted dark frame and the non-subtracted signal frames of increasing acquisition time to determine the brighter-fatter effect.


%% Preparation
CutOffSigma     =  5; %Cosmic ray detection
CutOffSigmaMask =  3; %Cosmic ray detection
Patch           =  2; %Patch size for cosmic ray removal
Repetition      = 30; % Repetition used for gain ref.

RemoveBeamCorr  = 0; % if 1, creates Fig 17(b and c)

ThermalCountRate = 0.0384*2; % Insert corresponding variance value from "Fig8_Analysis_DetectorNoise" experimental values with gain reference applied averaged over all quadrants

%% Load Data
% Background
PathNameBack = uigetdir(pwd,'Select GainRef Background data');
if isequal(PathNameBack,0)
    disp('User selected Cancel!');
    clear global
    return
end
disp(['User selected ',PathNameBack]);

% Signal
PathNameSig = uigetdir(pwd,'Select GainRef Signal data');
if isequal(PathNameSig,0)
    disp('User selected Cancel!');
    clear global
    return
end
disp(['User selected ',PathNameSig]);

% Gain Ref
[fileName,pathName] = uigetfile('*.mat','Select GainRef');
load(fullfile(pathName,fileName),'GainRef','NewSig','NewBack')

% Saturation
answer = questdlg('Correct saturation effects?', 'Saturation','Yes', 'No','No');
switch answer
    case 'Yes'
        [fileName,pathName] = uigetfile('*.mat','Select SatCorr');
        if ~isequal(pathName,0)
            Corr        = load(fullfile(pathName,fileName));
            Corr        = Corr.Corr;
            
            Mean        = round(mean(NewSig,'all'));
            Corr        = Corr./Corr(Mean+1);
            disp(['User selected Gain correction ',fileName]);
        else
            answer = 'No';
            disp('Saturation was not corrected!');
        end
    otherwise
        disp('Saturation was not corrected!');
end
%% Load Back
Files    = dir(PathNameBack);
SizeCoeffs     = size(Files,1);

i        = 1;
while i<=SizeCoeffs
    if ~contains(Files(i).name,'.dm4')
        Files(i,:)    = [];
        SizeCoeffs          = SizeCoeffs-1;
        i             = i-1;
    end
    i=i+1;
end

WaitTics = size(Files,1);
Wait     = parfor_wait(WaitTics, 'Waitbar', true,'ReportInterval',1);

FileName   = Files(1).name;
[~, img]   = dmread(fullfile(PathNameBack, FileName));
Background = zeros([size(img,1),size(img,2),size(Files,1)]);
ExpBack    = zeros([1,size(Files,1)]);

parfor i=1:size(Files,1)
    FileName           = Files(i).name;
    [tags, back]       = dmread(fullfile(PathNameBack, FileName));
    Background(:,:,i)  = round(double(back));
    ExpBack(1,i)       = tags.ImageList.Unnamed1.ImageTags.Acquisition.Parameters.HighLevel.Exposure0x28s0x29.Value;
    Wait.Send;
end
Wait.Destroy;
[ExpBack,Index] = sort(ExpBack);
Background      = Background(:,:,Index);

SizeZ         = size(Background,3);

%% Cosmic Ray remove
Std      = std(Background,0,3);
Std      = repmat(Std,[1,1,SizeZ]);
Mean     = mean(Background,3);
Mean     = repmat(Mean,[1,1,SizeZ]);

Mask     = Background;
Mask(Background>Mean + CutOffSigmaMask.*Std)=NaN;
Mask(Background<Mean - CutOffSigmaMask.*Std)=NaN;

Std      = std(Mask,0,3,'omitnan');
Std      = repmat(Std,[1,1,SizeZ]);
Mean     = mean(Mask,3,'omitnan');
Mean     = repmat(Mean,[1,1,SizeZ]);

Background(Background>Mean + CutOffSigma.*Std)=Mean((Background>Mean + CutOffSigma.*Std));
Background(Background<Mean - CutOffSigma.*Std)=Mean((Background<Mean - CutOffSigma.*Std));

%% Load Signal
Files    = dir(PathNameSig);
SizeCoeffs     = size(Files,1);

i        = 1;
while i<=SizeCoeffs
    if ~contains(Files(i).name,'.dm4')
        Files(i,:)    = [];
        SizeCoeffs          = SizeCoeffs-1;
        i             = i-1;
    end
    i=i+1;
end

WaitTics   = size(Files,1);
Wait       = parfor_wait(WaitTics, 'Waitbar', true,'ReportInterval',1);

FileName   = Files(1).name;
[~, sig]  = dmread(fullfile(PathNameSig, FileName));
Signal     = zeros([size(sig,1),size(sig,2),size(Files,1)]);
ExpSig     = zeros([1,size(Files,1)]);

parfor i=1:size(Files,1)
    FileName      = Files(i).name;
    [tags, image] = dmread(fullfile(PathNameSig, FileName));
    ExpSig(1,i)   = tags.ImageList.Unnamed1.ImageTags.Acquisition.Parameters.HighLevel.Exposure0x28s0x29.Value;
    Signal(:,:,i) = round(double(image));
    Wait.Send;
end
Wait.Destroy;

[ExpSig,Index] = sort(ExpSig);
Signal         = Signal(:,:,Index);

if (length(ExpSig) ~= length(ExpBack)) || ~all(ExpBack==ExpSig)
    warndlg('Background exposure dos not match Signal exposure!!!')
    return
end

SizeX = size(Signal,2);
SizeY = size(Signal,1);
SizeZ = size(Signal,3);


Signal              = Signal    .* repmat(GainRef,[1,1,size(Signal ,3)]);
Background          = Background.* repmat(GainRef,[1,1,size(Signal ,3)]);

%% Cosmic Ray remove
WaitTics = SizeZ;
Wait     = parfor_wait(WaitTics, 'Waitbar', true,'ReportInterval',1);

Signal   = Signal - Background;

Std      = std(Signal,0,3);
Std      = repmat(Std,[1,1,SizeZ]);
Mean     = mean(Signal,3);
Mean     = repmat(Mean,[1,1,SizeZ]);

Mask     = Signal;
Mask(Signal>Mean + CutOffSigmaMask.*Std)=NaN;
Mask(Signal<Mean - CutOffSigmaMask.*Std)=NaN;

Std      = std(Mask,0,3,'omitnan');
Std      = repmat(Std,[1,1,SizeZ]);
Mean     = mean(Mask,3,'omitnan');
Mean     = repmat(Mean,[1,1,SizeZ]);

Signal(Signal>Mean + CutOffSigma.*Std)=NaN;
Signal(Signal<Mean - CutOffSigma.*Std)=NaN;

%% Delete a Patch around Cosmic Ray
parfor i=1:SizeZ
    sig        = Signal(:,:,i);
    [Row, Col] = find(isnan(sig));
    for j=1:length(Row)
        Ind1 = max(1,Row(j)-Patch);
        Ind2 = min(size(sig,1),Row(j)+Patch);
        Ind3 = max(1,Col(j)-Patch);
        Ind4 = min(size(sig,2),Col(j)+Patch);
        
        sig(Ind1:Ind2,Ind3:Ind4) = NaN;
    end
    Signal(:,:,i) = sig;
    Wait.Send;
end
Wait.Destroy;

parfor i=1:SizeZ
    Sig             = Signal(:,:,i);
    Sig(isnan(Sig)) = mean(Sig,'all','omitnan');
    Signal(:,:,i)   = Sig;
end

Signal                 = Signal + Background;

Signal                 = Signal     ./ repmat(GainRef,[1,1,size(Signal     ,3)]);
Background             = Background ./ repmat(GainRef,[1,1,size(Background ,3)]);

[Sig1,Sig2]            = SortInt(Signal(:,:,1:Repetition));
Sig                    = cat(3,Sig1,Sig2);
Signal(:,:,1:Repetition)       = Sig;

[Sig1,Sig2]            = SortInt(Signal(:,:,Repetition+1:end));
Sig                    = cat(3,Sig1,Sig2);
Signal(:,:,Repetition+1:end)     = Sig;

[Back1,Back2]          = SortInt(Background(:,:,1:Repetition));
Back                   = cat(3,Back1,Back2);
Background (:,:,1:Repetition)  = Back;

[Back1,Back2]          = SortInt(Background(:,:,Repetition+1:end));
Back                   = cat(3,Back1,Back2);
Background(:,:,Repetition+1:end) = Back;

%% Correct for Linearity
SizeZ  = size(Signal,3);

switch answer
    case 'Yes'
        RefSig       = round(max(NewSig,0)+1);
        corr         = Corr(min(RefSig,65535));
        NewSig       = (NewSig-NewBack).*corr;
        
        GainRefCorr  = sum(NewSig,3);
        GainRefCorr  = mean(GainRefCorr,'all')./GainRefCorr;
        GainRefCorr  = repmat(GainRefCorr,[1,1,SizeZ]);
        
        %% Correct Linearization
        sig          = round(max(Signal,0)+1);
        corr         = Corr(min(sig,65535));
        Signal       = Signal    .*corr;
        Background   = Background.*corr;
    otherwise
        GainRefCorr  = repmat(GainRef,[1,1,SizeZ]);
end

%% Get k Coeffs

Sig         = Signal(:,:,1:Repetition) - Background(:,:,1:Repetition);
Sig1        = Sig(:,:,1:Repetition/2);
Sig2        = Sig(:,:,Repetition/2+1:end);
SignalK     = Sig1 - Sig2;

MeanSig1    = mean(mean(Sig1,1),2);
MeanSig2    = mean(mean(Sig2,1),2);

MeanSigP    = MeanSig1 + MeanSig2;

FreqK       = zeros([2.*SizeY-1,2.*SizeX-1,size(SignalK,3)]);
WaitTics   = size(SignalK,3);
Wait       = parfor_wait(WaitTics, 'Waitbar', true,'ReportInterval',1);
parfor i=1:size(SignalK,3)
    FreqK(:,:,i)  = ifftn(abs(fftn(SignalK(:,:,i)  - mean(SignalK(:,:,i),'all'),[2.*SizeY-1,2.*SizeX-1])).^2./(SizeX.*SizeY),[2.*SizeY-1,2.*SizeX-1]);
    Wait.Send;
end
FreqK(FreqK<0)=0;
Wait.Destroy;

%% Separate Background

Back            = Background(:,:,1:Repetition/2) - Background(:,:,Repetition/2+1:Repetition);
MeanTopLeft     = zeros([SizeY/2,SizeX/2,SizeZ]);
MeanTopRight    = zeros([SizeY/2,SizeX/2,SizeZ]);
MeanBottomLeft  = zeros([SizeY/2,SizeX/2,SizeZ]);
MeanBottomRight = zeros([SizeY/2,SizeX/2,SizeZ]);
Means           = zeros([SizeY  ,SizeX  ,SizeZ]);
WaitTics   = size(Back,3);
Wait       = parfor_wait(WaitTics, 'Waitbar', true,'ReportInterval',1);
parfor i=1:size(Back,3)
    
    back                   = Back(:,:,i);
    BGTopLeft              = back(1:SizeY/2    ,1:SizeX/2    );
    BGBottomLeft           = back(SizeY/2+1:end,1:SizeX/2    );
    BGTopRight             = back(1:SizeY/2    ,SizeX/2+1:end);
    BGBottomRight          = back(SizeY/2+1:end,SizeX/2+1:end);
    
    %% Get Bias Mean
    MeanTopLeft(:,:,i)     = repmat(round(mean(BGTopLeft    ,2,'omitnan')),[1,size(BGTopLeft ,2)]);
    MeanBottomLeft(:,:,i)  = repmat(round(mean(BGBottomLeft ,2,'omitnan')),[1,size(BGBottomLeft ,2)]);
    MeanTopRight(:,:,i)    = repmat(round(mean(BGTopRight   ,2,'omitnan')),[1,size(BGTopRight ,2)]);
    MeanBottomRight(:,:,i) = repmat(round(mean(BGBottomRight,2,'omitnan')),[1,size(BGBottomRight ,2)]);
    Means(:,:,i)           = [MeanTopLeft(:,:,i),MeanTopRight(:,:,i);MeanBottomLeft(:,:,i),MeanBottomRight(:,:,i)];
Wait.Send;
end
Wait.Destroy;
TLB     = [MeanTopLeft,MeanTopLeft,MeanTopLeft(:,1:end-1,:),MeanTopLeft];
TRB     = [MeanTopRight,MeanTopRight,MeanTopRight(:,1:end-1,:),MeanTopRight];
BLB     = [MeanBottomLeft,MeanBottomLeft,MeanBottomLeft(:,1:end-1,:),MeanBottomLeft];
BRB     = [MeanBottomRight,MeanBottomRight,MeanBottomRight(:,1:end-1,:),MeanBottomRight];

FreqMeans        = zeros([2.*SizeY-1  ,2.*SizeX-1,size(SignalK,3)]);
FreqMeansPaddTLB = zeros([2.*SizeY/2-1,2.*SizeX-1,size(SignalK,3)]);
FreqMeansPaddTRB = zeros([2.*SizeY/2-1,2.*SizeX-1,size(SignalK,3)]);
FreqMeansPaddBLB = zeros([2.*SizeY/2-1,2.*SizeX-1,size(SignalK,3)]);
FreqMeansPaddBRB = zeros([2.*SizeY/2-1,2.*SizeX-1,size(SignalK,3)]);

WaitTics   = size(SignalK,3);
Wait       = parfor_wait(WaitTics, 'Waitbar', true,'ReportInterval',1);
parfor i=1:size(SignalK,3)
    FreqMeans(:,:,i)         = ifftn(abs(fftn(Means(:,:,i)     - mean(Means(:,:,i),'all'),[2.*SizeY-1,2.*SizeX-1])).^2./(SizeX.*SizeY),[2.*SizeY-1,2.*SizeX-1]);
    FreqMeansPaddTLB(:,:,i)  = ifftn(abs(fftn( TLB(:,:,i)      - mean(  TLB(:,:,i),'all'),[   SizeY-1,2.*SizeX-1])).^2./(SizeX.*SizeY),[   SizeY-1,2.*SizeX-1]);
    FreqMeansPaddTRB(:,:,i)  = ifftn(abs(fftn( TRB(:,:,i)      - mean(  TRB(:,:,i),'all'),[   SizeY-1,2.*SizeX-1])).^2./(SizeX.*SizeY),[   SizeY-1,2.*SizeX-1]);
    FreqMeansPaddBLB(:,:,i)  = ifftn(abs(fftn( BLB(:,:,i)      - mean(  BLB(:,:,i),'all'),[   SizeY-1,2.*SizeX-1])).^2./(SizeX.*SizeY),[   SizeY-1,2.*SizeX-1]);
    FreqMeansPaddBRB(:,:,i)  = ifftn(abs(fftn( BRB(:,:,i)      - mean(  BRB(:,:,i),'all'),[   SizeY-1,2.*SizeX-1])).^2./(SizeX.*SizeY),[   SizeY-1,2.*SizeX-1]);
    Wait.Send;
end
Wait.Destroy;
FreqMeans     = 2.*sum(FreqMeans,3);
FreqMeansPadd = 2.*sum((FreqMeansPaddTLB + FreqMeansPaddTRB +FreqMeansPaddBLB +FreqMeansPaddBRB) ,3)/4;
FreqMeansPadd = fftshift(FreqMeansPadd,1);
FreqMeansPadd = [zeros((size(FreqMeansPadd,1)+1)/2,size(FreqMeansPadd,2));FreqMeansPadd;zeros((size(FreqMeansPadd,1)+1)/2,size(FreqMeansPadd,2))];
FreqMeansPadd = ifftshift(FreqMeansPadd,1);

ErrInt        = FreqK(1,1,:)/(SizeX.*SizeY);
VARK          = tinv(0.95,SizeX.*SizeY).^2 .*(2 .* FreqK(1,1,:).^2./(SizeX.*SizeY-1));

Freqk         = sum(FreqK,3);
FreqK         = sum(FreqK,3)- FreqMeans + FreqMeansPadd;

MeanSigP      = sum(MeanSigP,3);

ErrInt        = sum(ErrInt,3);
VARK          = sum(VARK,3);

VARErrK       = 4.*VARK      .*(SizeX.*SizeY)./((2*SizeX-1).*(2*SizeY-1))  .* abs(FreqK.*SizeX.*SizeY);
VARErrK       = VARErrK      ./(SizeX.*SizeY).^2;
VARErrK       = VARErrK      ./MeanSigP.^4 + 4.*FreqK.^2./MeanSigP.^6 .* ErrInt;
CorrK         = FreqK        ./MeanSigP.^2;
VARErrK       = VARErrK      ./(1+std(GainRef.^(-1),0,'all').^2-CorrK(1,1)).^2;
CorrK         = CorrK        ./(1+std(GainRef.^(-1),0,'all').^2-CorrK(1,1));

VARErrk       = 4.*VARK      .*(SizeX.*SizeY)./((2*SizeX-1).*(2*SizeY-1))  .* abs(Freqk.*SizeX.*SizeY);
VARErrk       = VARErrk      ./(SizeX.*SizeY).^2;
VARErrk       = VARErrk      ./MeanSigP.^4 + 4.*Freqk.^2./MeanSigP.^6 .* ErrInt;
Corrk         = Freqk        ./MeanSigP.^2;
VARErrk       = VARErrk      ./(1+std(GainRef.^(-1),0,'all').^2-Corrk(1,1)).^2;
Corrk         = Corrk        ./(1+std(GainRef.^(-1),0,'all').^2-Corrk(1,1));

FreqMeansPadd = FreqMeansPadd./MeanSigP.^2;

%% Get Background Coeffs
Background = Background.*GainRefCorr;
Background = Background(:,:,Repetition+1:end);
Back1      = Background(:,:,1:size(Background,3)/2);
Back2      = Background(:,:,size(Background,3)/2+1:end);

Back       = Back1 - Back2;

Freq2DBack = zeros([2.*SizeY-1,2.*SizeX-1,size(Back,3)]);
WaitTics   = size(Back,3);
Wait       = parfor_wait(WaitTics, 'Waitbar', true,'ReportInterval',1);
parfor i=1:size(Back,3)
    Freq2DBack(:,:,i) = ifftn(abs(fftn(Back(:,:,i)  - mean(Back(:,:,i),'all'),[2.*SizeY-1,2.*SizeX-1])).^2./(SizeX.*SizeY),[2.*SizeY-1,2.*SizeX-1]);
    Wait.Send;
end
Wait.Destroy;
VARBack        = tinv(0.95,SizeX.*SizeY).^2 .*(2 .*Freq2DBack(1,1,:).^2./(SizeX.*SizeY-1));
VARErrBack     = 4.*    VARBack   .*(SizeX.*SizeY)./((2*SizeX-1).*(2*SizeY-1))  .* abs(Freq2DBack.*SizeX.*SizeY);
VARErrBack     =     VARErrBack   ./(SizeX.*SizeY).^2;
VARErrBack     = sum(VARErrBack,3)./size(Back,3).^2;
Freq2DBack     = sum(Freq2DBack,3)./size(Back,3);

%% Get Signal Coeffs
Signal     = Signal.*GainRefCorr;
Signal     = Signal(:,:,Repetition+1:end);


Signal     = Signal - Background;
MeanSigP   = mean(mean(Signal,1),2);
MeanSigD   = mean(mean(Signal,1),2);

Freq2D     = zeros([2.*SizeY-1,2.*SizeX-1,size(Signal,3)]);
WaitTics   = size(Signal,3);
Wait       = parfor_wait(WaitTics, 'Waitbar', true,'ReportInterval',1);
parfor i=1:size(Signal,3)
    Freq2D(:,:,i)    = ifftn(abs(fftn(Signal(:,:,i)  - mean(Signal(:,:,i),'all'),[2.*SizeY-1,2.*SizeX-1])).^2./(SizeX.*SizeY),[2.*SizeY-1,2.*SizeX-1]);
    Wait.Send;
end
Wait.Destroy;
Freq2D(Freq2D<0)=0;
ErrInt      = Freq2D(1,1,:)./(SizeX.*SizeY);
ErrInt      = repmat(ErrInt,[size(Freq2D,1),size(Freq2D,2),1]);
VARErr2D    = tinv(0.95,SizeX.*SizeY).^2 .*(2 .*  Freq2D(1,1,:).^2./(SizeX.*SizeY-1));
VARErr2D    = 4.*VARErr2D .* (SizeX.*SizeY)./((2*SizeX-1).*(2*SizeY-1))  .* abs(Freq2D.*SizeX.*SizeY);
VARErr2D    = VARErr2D./(SizeX.*SizeY).^2;

varErrK     = repmat(VARErrk,[1,1,size(Signal,3)]) .* repmat(MeanSigD.^4,[size(Freq2D,1),size(Freq2D,2),1]) + 4.*repmat(MeanSigD.^2,[size(Freq2D,1),size(Freq2D,2),1]) .*repmat(Corrk.^2,[1,1,size(Signal,3)]) .* ErrInt;
kErr        = repmat(  Corrk,[1,1,size(Signal,3)]) .* repmat(MeanSigD.^2,[size(Freq2D,1),size(Freq2D,2),1]);

Corr2D      = Freq2D - repmat(Freq2DBack,[1,1,size(Signal,3)]) - kErr;
Coeffs      = mean(Corr2D./MeanSigP,3);

VARErrBack  = repmat(VARErrBack,[1,1,size(Signal,3)]);

VARCoeffs   = sum(VARErr2D./MeanSigP.^2 + 4.*Freq2D.^2./MeanSigP.^6 .* ErrInt,3)./size(Signal,3).^2 + sum((varErrK +  VARErrBack + 4.*Freq2DBack.^2./MeanSigP.^4 .* ErrInt)./MeanSigP.^2,3)./size(Signal,3);
VARCoeffs   = mean(VARCoeffs,3);

Corr2D      = fftshift(Corr2D);
Corr2DBack  = fftshift(Freq2DBack);
Coeffs      = fftshift(Coeffs);
VARCoeffs   = fftshift(VARCoeffs);
CorrK       = fftshift(CorrK);
VARErrK     = fftshift(VARErrK);

Coeffs      = AverageIJ(Coeffs);
VARCoeffs   = AverageIJ(VARCoeffs);

CorrK       = AverageIJ(CorrK);
VARErrK     = AverageIJ(VARErrK);


if RemoveBeamCorr
    ThresInd      = 15;
    X             = linspace(-SizeX+1,SizeX-1,2*SizeX-1);
    Y             = linspace(-SizeY+1,SizeY-1,2*SizeY-1);
    [X,Y]         = meshgrid(X,Y);
    Mask          = sqrt(X.^2+Y.^2);
    Mask(Mask<=ThresInd) = 1;
    Mask(Mask> ThresInd) = 0;
    mask          = Mask;
    
    mask(mask==1) = NaN;
    mask(mask==0) = 1;
    
    coeffs        = Coeffs./max(Coeffs,[],'all');
    
    options       = optimset('Display','none','TolFun',1e-60,'TolX',1e-60);
    Z             = reshape(coeffs.*mask,[1,size(coeffs,1)*size(coeffs,2)]);
    Z(isnan(Z))   = [];
    eqn           = @(x) Gauss2DFunc(x,X,Y,mask,Z);
    x             = [0.0003,1700,1700,10^(-7)];
    x             = fminsearch(eqn,x,options);
    GaussFit      = x(1).*exp(-( (X./x(2)).^2 + (Y./x(3)).^2 )) + x(4);
    
    Coeffs        = Coeffs-GaussFit.*max(Coeffs,[],'all');
    

end

Middle        = SizeX;
ThresInd      = 10;

%% Diagonals
VARCoeffsD = zeros(size(VARCoeffs));
VARErrKD   = zeros(size(VARErrK));
for i=1:size(VARCoeffs,2)
    VARCoeffsD(i,i) = VARCoeffs(i,i);
    VARCoeffs(i,i)  = 0;
    VARErrKD(i,i)   = VARErrK(i,i);
    VARErrK(i,i)    = 0;
end

%% Plot Coeffs
xx         = -ThresInd:ThresInd;
yy         =  xx';

figure;
imagesc(xx,yy,CorrK(Middle-ThresInd : Middle+ThresInd ,Middle-ThresInd : Middle+ThresInd ))
title('k^{2}')
axis equal
xlim([-ThresInd,ThresInd]);
ylim([-ThresInd,ThresInd]);

figure;
imagesc(xx,yy,Corr2DBack(Middle-ThresInd : Middle+ThresInd ,Middle-ThresInd : Middle+ThresInd ));
title('Background')
axis equal
xlim([-ThresInd,ThresInd]);
ylim([-ThresInd,ThresInd]);

figure;
imagesc(xx,yy,Corr2D(Middle-ThresInd : Middle+ThresInd ,Middle-ThresInd : Middle+ThresInd ));
title('2D Corr')
axis equal
xlim([-ThresInd,ThresInd]);
ylim([-ThresInd,ThresInd]);

figure;
imagesc(xx,yy,Coeffs(Middle-ThresInd : Middle+ThresInd ,Middle-ThresInd : Middle+ThresInd ));
title('Gain Coefficients')
axis equal
xlim([-ThresInd,ThresInd]);
ylim([-ThresInd,ThresInd]);

BinX      = linspace(1,SizeX,SizeX);
BinY      = BinX;
BinXY     = BinX;

FitBinX   = zeros([1,size(BinX,2)]);
FitBinY   = zeros([1,size(BinX,2)]);
FitBinXY  = zeros([1,size(BinX,2)]);

ErrBinX   = zeros([1,size(BinX,2)]);
ErrBinY   = zeros([1,size(BinX,2)]);
ErrBinXY  = zeros([1,size(BinX,2)]);

FacX      = zeros([1,size(BinX,2)]);
FacY      = zeros([1,size(BinX,2)]);
FacXY     = zeros([1,size(BinX,2)]);

ErrFacX   = zeros([1,size(BinX,2)]);
ErrFacY   = zeros([1,size(BinX,2)]);
ErrFacXY  = zeros([1,size(BinX,2)]);

FitBinKX  = zeros([1,size(BinX,2)]);
FitBinKY  = zeros([1,size(BinX,2)]);
FitBinKXY = zeros([1,size(BinX,2)]);

ErrBinKX  = zeros([1,size(BinX,2)]);
ErrBinKY  = zeros([1,size(BinX,2)]);
ErrBinKXY = zeros([1,size(BinX,2)]);

FacKX     = zeros([1,size(BinX,2)]);
FacKY     = zeros([1,size(BinX,2)]);
FacKXY    = zeros([1,size(BinX,2)]);

ErrFacKX  = zeros([1,size(BinX,2)]);
ErrFacKY  = zeros([1,size(BinX,2)]);
ErrFacKXY = zeros([1,size(BinX,2)]);

SizeImg                = SizeX;
WaitTics               = size(BinX,2);
Wait                   = parfor_wait(WaitTics, 'Waitbar', true,'ReportInterval',1);

parfor i=1:size(BinX,2)
    SizeBinImg     = floor(SizeImg./BinX(1,i));
    if i==1
        varcoeffs      = 2.*VARCoeffs + VARCoeffsD;
        varcoeffsk     = 2.*VARErrK   + VARErrKD;
        
        [FitBinX(1,i),ErrBinX(1,i),FitBinKX(1,i),ErrBinKX(1,i),FacX(1,i),ErrFacX(1,i),FacKX(1,i),ErrFacKX(1,i)] = NewDist(Coeffs,varcoeffs,CorrK,varcoeffsk,SizeImg,SizeImg,1,1);
        FitBinY(1,i)   = FitBinX(1,i);
        FitBinXY(1,i)  = FitBinX(1,i);
        
        ErrBinY(1,i)   = ErrBinX(1,i);
        ErrBinXY(1,i)  = ErrBinX(1,i);
        
        FitBinKY(1,i)  = FitBinKX(1,i);
        FitBinKXY(1,i) = FitBinKX(1,i);
        
        ErrBinKY(1,i)  = ErrBinKX(1,i);
        ErrBinKXY(1,i) = ErrBinKX(1,i);
       
        FacY(1,i)      = FacX(1,i);
        ErrFacY(1,i)   = ErrFacX(1,i);
        
        FacXY(1,i)     = FacX(1,i);
        ErrFacXY(1,i)  = ErrFacX(1,i);
        
        FacKY(1,i)     = FacKX(1,i);
        ErrFacKY(1,i)  = ErrFacKX(1,i);
        
        FacKXY(1,i)    = FacKX(1,i);
        ErrFacKXY(1,i) = ErrFacKX(1,i);
       
        Kernel1 = ifftshift(Coeffs);
        Kernel1 = ifftn(sqrt(abs(fftn(Kernel1))));
        Kernel1 = fftshift(Kernel1);
        Kernel1 = Kernel1./sum(Kernel1,'all');
         
        figure;
        x       = -SizeX+1:SizeX-1;
        y       = -SizeY+1:SizeY-1;
        imagesc(x,y,Kernel1)
        xlabel('Horizontal PSF [Pixel]');
        ylabel('Vertical PSF [Pixel]');
        set(gca,'FontSize', 18)
        axis equal
        
    else
        
        NewCoeffsX      = AddCoeffs(      Coeffs ,BinX(1,i),2);
        NewVARCoeffsX   = AddVARCoeffs(VARCoeffs ,BinX(1,i),2);
        NewVARCoeffsXD  = AddVARCoeffs(VARCoeffsD,BinX(1,i),2);
        
        NewCoeffsKX     = AddCoeffs(     CorrK ,BinX(1,i),2);
        NewVARCoeffsKX  = AddVARCoeffs(VARErrK ,BinX(1,i),2);
        NewVARCoeffsKXD = AddVARCoeffs(VARErrKD,BinX(1,i),2);
        
        NewCoeffsY      = AddCoeffs(      Coeffs ,BinY(1,i),1);
        NewVARCoeffsY   = AddVARCoeffs(VARCoeffs ,BinY(1,i),1);
        NewVARCoeffsYD  = AddVARCoeffs(VARCoeffsD,BinY(1,i),1);
        
        NewCoeffsKY     = AddCoeffs(     CorrK ,BinY(1,i),1);
        NewVARCoeffsKY  = AddVARCoeffs(VARErrK ,BinY(1,i),1);
        NewVARCoeffsKYD = AddVARCoeffs(VARErrKD,BinY(1,i),1);
        
        NewCoeffsXY      = AddCoeffs(      NewCoeffsY ,BinXY(1,i),2);
        NewVARCoeffsXY   = AddVARCoeffs(NewVARCoeffsY ,BinXY(1,i),2);
        NewVARCoeffsXYD  = AddVARCoeffs(NewVARCoeffsYD,BinXY(1,i),2);
        
        NewCoeffsKXY     = AddCoeffs(      NewCoeffsKY ,BinXY(1,i),2);
        NewVARCoeffsKXY  = AddVARCoeffs(NewVARCoeffsKY ,BinXY(1,i),2);
        NewVARCoeffsKXYD = AddVARCoeffs(NewVARCoeffsKYD,BinXY(1,i),2);
        
        NewVARCoeffsX    = 2.*NewVARCoeffsX  + NewVARCoeffsXD;
        NewVARCoeffsY    = 2.*NewVARCoeffsY  + NewVARCoeffsYD;
        NewVARCoeffsXY   = 2.*NewVARCoeffsXY + NewVARCoeffsXYD;
        
        NewVARCoeffsKX   = 2.*NewVARCoeffsKX  + NewVARCoeffsKXD;
        NewVARCoeffsKY   = 2.*NewVARCoeffsKY  + NewVARCoeffsKYD;
        NewVARCoeffsKXY  = 2.*NewVARCoeffsKXY + NewVARCoeffsKXYD;
        
        %% Calculate Factors
        
        [FitBinX(1,i) ,ErrBinX(1,i) ,FitBinKX(1,i) ,ErrBinKX(1,i) ,FacX(1,i) ,ErrFacX(1,i) ,FacKX(1,i) ,ErrFacKX(1,i) ] = NewDist(NewCoeffsX ,NewVARCoeffsX ,NewCoeffsKX ,NewVARCoeffsKX ,SizeBinImg,SizeImg   ,BinX(1,i) ,1         );
        [FitBinY(1,i) ,ErrBinY(1,i) ,FitBinKY(1,i) ,ErrBinKY(1,i) ,FacY(1,i) ,ErrFacY(1,i) ,FacKY(1,i) ,ErrFacKY(1,i) ] = NewDist(NewCoeffsY ,NewVARCoeffsY ,NewCoeffsKY ,NewVARCoeffsKY ,SizeImg   ,SizeBinImg,1         ,BinY(1,i) );
        [FitBinXY(1,i),ErrBinXY(1,i),FitBinKXY(1,i),ErrBinKXY(1,i),FacXY(1,i),ErrFacXY(1,i),FacKXY(1,i),ErrFacKXY(1,i)] = NewDist(NewCoeffsXY,NewVARCoeffsXY,NewCoeffsKXY,NewVARCoeffsKXY,SizeBinImg,SizeBinImg,BinXY(1,i),BinXY(1,i));
        if i==512
%             Kernel512 = ifftshift(NewCoeffsXY);
%             Kernel512 = ifftn(sqrt(abs(fftn(Kernel512))));
%             Kernel512 = fftshift(Kernel512);
%             Kernel512 = Kernel512./sum(Kernel512,'all');
%             
%             figure;
%             x       = -SizeBinImg+1:SizeBinImg-1;
%             y       = -SizeBinImg+1:SizeBinImg-1;
%             imagesc(x,y,Kernel512)
%             xlabel('Horizontal PSF [Pixel]');
%             ylabel('Vertical PSF [Pixel]');
%             set(gca,'FontSize', 18)
%             axis equal
         end
    end
    Wait.Send;
end

ErrFacBinKX  = sqrt(ErrBinKX.^2  .*FacKX.^2   + ErrFacKX.^2  .*FitBinKX.^2 );
ErrFacBinKY  = sqrt(ErrBinKY.^2  .*FacKY.^2   + ErrFacKY.^2  .*FitBinKY.^2 );
ErrFacBinKXY = sqrt(ErrBinKXY.^2 .*FacKXY.^2  + ErrFacKXY.^2 .*FitBinKXY.^2);

FitFacBinKX  = FitBinKX .*FacKX;
FitFacBinKY  = FitBinKY .*FacKY;
FitFacBinKXY = FitBinKXY.*FacKXY;

ErrFacBinX   = sqrt(ErrBinX.^2  .*FacX.^2   + ErrFacX.^2  .*FitBinX.^2 );
ErrFacBinY   = sqrt(ErrBinY.^2  .*FacY.^2   + ErrFacY.^2  .*FitBinY.^2 );
ErrFacBinXY  = sqrt(ErrBinXY.^2 .*FacXY.^2  + ErrFacXY.^2 .*FitBinXY.^2);

FitFacBinX   = FitBinX .*FacX;
FitFacBinY   = FitBinY .*FacY;
FitFacBinXY  = FitBinXY.*FacXY;

ErrFacBinX   = sqrt(ErrFacBinX.^2  ./(1+FitFacBinKX ).^2 + FitFacBinX.^2  ./(1+FitFacBinKX ).^4.*ErrFacBinKX.^2 );
ErrFacBinY   = sqrt(ErrFacBinY.^2  ./(1+FitFacBinKY ).^2 + FitFacBinY.^2  ./(1+FitFacBinKY ).^4.*ErrFacBinKY.^2 );
ErrFacBinXY  = sqrt(ErrFacBinXY.^2 ./(1+FitFacBinKXY).^2 + FitFacBinXY.^2 ./(1+FitFacBinKXY).^4.*ErrFacBinKXY.^2);

FitFacBinX   = FitFacBinX  ./(1+FitFacBinKX) ;
FitFacBinY   = FitFacBinY  ./(1+FitFacBinKY) ;
FitFacBinXY  = FitFacBinXY ./(1+FitFacBinKXY);

ErrBinX      = sqrt(ErrBinX.^2  ./(1+FitBinKX ).^2 + FitBinX.^2  ./(1+FitBinKX ).^4.*ErrBinKX.^2 );
ErrBinY      = sqrt(ErrBinY.^2  ./(1+FitBinKY ).^2 + FitBinY.^2  ./(1+FitBinKY ).^4.*ErrBinKY.^2 );
ErrBinXY     = sqrt(ErrBinXY.^2 ./(1+FitBinKXY).^2 + FitBinXY.^2 ./(1+FitBinKXY).^4.*ErrBinKXY.^2);

FitBinX      = FitBinX   ./(1+FitBinKX) ;
FitBinY      = FitBinY   ./(1+FitBinKY) ;
FitBinXY     = FitBinXY  ./(1+FitBinKXY);

Wait.Destroy;

figure;
shadedErrorBar(BinX,FitBinX,ErrBinX,'lineProps',{'Color','r','LineWidth',2});
hold on
shadedErrorBar(BinY,FitBinY,ErrBinY,'lineProps',{'Color','b','LineWidth',2});
shadedErrorBar(BinXY,FitBinXY,ErrBinXY,'lineProps',{'Color','g','LineWidth',2});
legend('BinX','BinY','BinXY')

figure;
shadedErrorBar(BinX,FitFacBinX,ErrFacBinX,'lineProps',{'Color','r','LineWidth',2});
hold on
shadedErrorBar(BinY,FitFacBinY,ErrFacBinY,'lineProps',{'Color','b','LineWidth',2});
shadedErrorBar(BinXY,FitFacBinXY,ErrFacBinXY,'lineProps',{'Color','g','LineWidth',2});
legend('Meas. BinX','Meas. BinY','Meas. BinXY')

ErrBinKX  = sqrt(ErrBinKX.^2 ./2 ./FitBinKX);
ErrBinKY  = sqrt(ErrBinKY.^2 ./2 ./FitBinKY);
ErrBinKXY = sqrt(ErrBinKXY.^2./2 ./FitBinKXY);

FitBinKX   = sqrt(FitBinKX);
FitBinKY   = sqrt(FitBinKY);
FitBinKXY  = sqrt(FitBinKXY);

figure;
shadedErrorBar(BinX,FitBinKX,ErrBinKX,'lineProps',{'Color','r','LineWidth',2});
hold on
shadedErrorBar(BinY,FitBinKY,ErrBinKY,'lineProps',{'Color','b','LineWidth',2});
shadedErrorBar(BinXY,FitBinKXY,ErrBinKXY,'lineProps',{'Color','g','LineWidth',2});
legend('K BinX','K BinY','K BinXY')

ErrFacBinKX  = sqrt(ErrFacBinKX.^2  ./2 ./FitFacBinKX);
ErrFacBinKY  = sqrt(ErrFacBinKY.^2  ./2 ./FitFacBinKY);
ErrFacBinKXY = sqrt(ErrFacBinKXY.^2 ./2 ./FitFacBinKXY);

FitFacBinKX   = sqrt(FitFacBinKX);
FitFacBinKY   = sqrt(FitFacBinKY);
FitFacBinKXY  = sqrt(FitFacBinKXY);

figure;
shadedErrorBar(BinX,FitFacBinKX,ErrFacBinKX,'lineProps',{'Color','r','LineWidth',2});
hold on
shadedErrorBar(BinY,FitFacBinKY,ErrFacBinKY,'lineProps',{'Color','b','LineWidth',2});
shadedErrorBar(BinXY,FitFacBinKXY,ErrFacBinKXY,'lineProps',{'Color','g','LineWidth',2});
legend('Meas. K BinX','Meas. K BinY','Meas. K BinXY')

%% Estimate for EELS

EELSLength        = 260;
SizeX             = 2048;

NewCoeffsEELS      = AddCoeffs(      Coeffs( SizeImg-EELSLength+1:SizeImg+EELSLength-1,:),EELSLength,1);
newVARCoeffsEELS   = AddVARCoeffs(VARCoeffs( SizeImg-EELSLength+1:SizeImg+EELSLength-1,:),EELSLength,1);
NewVARCoeffsEELSD  = AddVARCoeffs(VARCoeffsD(SizeImg-EELSLength+1:SizeImg+EELSLength-1,:),EELSLength,1);

NewCoeffsKEELS     = AddCoeffs(     CorrK(   SizeImg-EELSLength+1:SizeImg+EELSLength-1,:),EELSLength,1);
newVARCoeffsKEELS  = AddVARCoeffs(VARErrK(   SizeImg-EELSLength+1:SizeImg+EELSLength-1,:),EELSLength,1);
NewVARCoeffsKEELSD = AddVARCoeffs(VARErrKD(  SizeImg-EELSLength+1:SizeImg+EELSLength-1,:),EELSLength,1);

NewVARCoeffsEELS    = 2.*newVARCoeffsEELS  + NewVARCoeffsEELSD ;
NewVARCoeffsKEELS   = 2.*newVARCoeffsKEELS + NewVARCoeffsKEELSD;

%% FacEELS
[FitEELS,ErrEELS,FitKEELS,ErrKEELS,FacEELS,ErrFacEELS,FacKEELS,ErrFacKEELS] = NewDist(NewCoeffsEELS,NewVARCoeffsEELS,NewCoeffsKEELS,NewVARCoeffsKEELS,SizeX,1,1,EELSLength);


ErrFitFacKEELS  = sqrt(ErrKEELS.^2  .*FacKEELS.^2  + ErrFacKEELS.^2 .*FitKEELS.^2);
FitFacKEELS     = FitKEELS.*FacKEELS;
ErrFacEELS      = sqrt(ErrEELS.^2   .*FacEELS.^2   + ErrFacEELS.^2  .*FitEELS.^2 );
FitFacEELS      = FitEELS.*FacEELS;

ErrFitFacEELS   = sqrt(ErrFacEELS.^2./(1+FitFacKEELS ).^2 + FitFacEELS.^2./(1+FitFacKEELS).^4.*ErrFitFacKEELS.^2);
FitFacEELS      = FitFacEELS ./(1+FitFacKEELS);
ErrEELS         = sqrt(ErrEELS.^2   ./(1+FitKEELS    ).^2 + FitEELS.^2   ./(1+FitKEELS   ).^4.*ErrKEELS.^2      );
FitEELS         = FitEELS   ./(1+FitKEELS);

ErrKEELS        = ErrKEELS       ./2 ./sqrt(FitKEELS);
ErrFitFacKEELS  = ErrFitFacKEELS ./2 ./sqrt(FitFacKEELS);

FitKEELS        = sqrt(FitKEELS);
FitFacKEELS     = sqrt(FitFacKEELS );

disp('-------------------------- Gain Results for EELS --------------------------')
disp(['Gain for EELS xy-plane: ',num2str(FitEELS),char(177),num2str(ErrEELS)]);
disp(['Gain for EELS Energy dir.: ',num2str(FitFacEELS),char(177),num2str(ErrFitFacEELS)]);
disp('-------------------------- k - Results for EELS --------------------------')
disp(['k for EELS xy-plane: ',num2str(FitKEELS),char(177),num2str(ErrKEELS)]);
disp(['k for EELS Energy dir.: ',num2str(FitFacKEELS),char(177),num2str(ErrFitFacKEELS)]);


%% Total EELS Gain
TotalEELS      = AddCoeffs(      NewCoeffsEELS ,2048,2);
ErrTotalEELS   = AddVARCoeffs(newVARCoeffsEELS ,2048,2);
ErrTotalEELSD  = AddVARCoeffs(NewVARCoeffsEELSD,2048,2);

TotalKEELS     = AddCoeffs(      NewCoeffsKEELS ,2048,2);
ErrTotalKEELS  = AddVARCoeffs(newVARCoeffsKEELS ,2048,2);
ErrTotalKEELSD = AddVARCoeffs(NewVARCoeffsKEELSD,2048,2);

ErrTotalEELS    = 2.*ErrTotalEELS  + ErrTotalEELSD ;
ErrTotalKEELS   = 2.*ErrTotalKEELS + ErrTotalKEELSD;


[TotalEELS,ErrTotalEELS,TotalKEELS,ErrTotalKEELS,~,~,~,~] = NewDist(TotalEELS,ErrTotalEELS,TotalKEELS,ErrTotalKEELS,1,1,SizeX,EELSLength);


ErrTotalEELS  = sqrt(ErrTotalEELS.^2  ./(1+TotalKEELS ).^2 + TotalEELS.^2  ./(1+TotalKEELS ).^4.*ErrTotalKEELS.^2 );
TotalEELS     = TotalEELS./(1 + TotalKEELS);

ErrTotalKEELS = ErrTotalKEELS     ./2 ./sqrt(TotalKEELS);
TotalKEELS    = sqrt(TotalKEELS);

disp('-------------------------- Results for Total EELS  --------------------------')
disp(['Total Gain EELS: ',num2str(TotalEELS),char(177),num2str(ErrTotalEELS)]);
disp(['Total k EELS: ',num2str(TotalKEELS),char(177),num2str(ErrTotalKEELS)]);
disp('-----------------------------------------------------------------------------')

%% EELS with correct Signal distribution
answ = questdlg('Calculate distribution effects?', 'Saturation','Yes', 'No','No');
switch answ
    case 'Yes'
        [FileName,PathNameBack] = uigetfile(pwd,'Select Distribution','*.dm4');
        [tags, Distr]       = dmread(fullfile(PathNameBack, FileName));
        Distr               = round(double(Distr));
        Exposure            = tags.ImageList.Unnamed1.ImageTags.Acquisition.Parameters.HighLevel.Exposure0x28s0x29.Value;
        Exposure            = round(double(Exposure));
        
        % Gain Ref
        [fileName,pathName] = uigetfile('*.mat','Select GainRef');
        load(fullfile(pathName,fileName),'GainRef','NewSig','NewBack')
        GainRef             = GainRef(895:1154,:);
        NewSig              = NewSig(895:1154,:,:);
        NewBack             = NewBack(895:1154,:,:);
        
        switch answer
            case 'Yes'
                
                [FileName,PathNameBack] = uigetfile(pwd,'Select BiasFrame','*.mat');
                load(fullfile(PathNameBack,FileName),'BiasFrame')
                BiasFrame               = BiasFrame(895:1154,:);
                
                %% Correct Linearization
                RefSig       = round(max(NewSig,0)+1);
                corr         = Corr(min(RefSig,65535));
                NewSig       = (NewSig-NewBack).*corr;
                
                GainRefCorr  = sum(NewSig,3);
                GainRefCorr  = mean(GainRefCorr,'all')./GainRefCorr;
                
                distr        = Distr + BiasFrame + ThermalCountRate.*Exposure;
                sig          = round(max(distr,0)+1);
                corr         = Corr(min(sig,65535));
                Distr        = Distr.*corr;
                Distr        = Distr.*GainRefCorr;
                GainLin      = mean(corr,'all');
            otherwise
                Distr        = Distr.*GainRef;
                GainLin      = 1;
        end
        
        ThresInd      = 15;
        X             = linspace(-SizeX+1,SizeX-1,2*SizeX-1);
        Y             = linspace(-SizeY+1,SizeY-1,2*SizeY-1);
        [X,Y]         = meshgrid(X,Y);
        Mask          = sqrt(X.^2+Y.^2);
        Mask(Mask<=ThresInd) = 1;
        Mask(Mask> ThresInd) = 0;
        mask          = Mask;
        
        mask(mask==1) = NaN;
        mask(mask==0) = 1;
        
        coeffs        = Coeffs./max(Coeffs,[],'all');
        
        options       = optimset('Display','none','TolFun',1e-60,'TolX',1e-60);
        Z             = reshape(coeffs.*mask,[1,size(coeffs,1)*size(coeffs,2)]);
        Z(isnan(Z))   = [];
        eqn           = @(x) Gauss2DFunc(x,X,Y,mask,Z);
        x             = [0.0003,1700,1700,10^(-7)];
        x             = fminsearch(eqn,x,options);
        GaussFit      = x(1).*exp(-( (X./x(2)).^2 + (Y./x(3)).^2 )) + x(4);
        
        coeffs        = coeffs-GaussFit;
        coeffs        = coeffs./max(coeffs,[],'all');
    
        Kernel      = ifftshift(coeffs);
        Kernel      = ifftn(sqrt(abs(fftn(Kernel))));
        Kernel      = fftshift(Kernel);
        Kernel      = Kernel./sum(Kernel,'all');
        
        x=-3:3;
        figure;
        imagesc(x,x,Kernel(SizeY-3:SizeY+3,SizeX-3:SizeX+3));
        xlabel('Horizontal PSF [Pixel]');
        ylabel('Vertical PSF [Pixel]');
        set(gca,'FontSize', 18)
        axis equal
        ylim([-3,3]);
        xlim([-3,3]);
        
        Kernel      = Kernel.*Mask;
        
        Kernel      = Kernel(SizeY-EELSLength+1:SizeY+EELSLength-1,:);
        Coeffs      = Coeffs(   SizeY-EELSLength+1:SizeY+EELSLength-1,:);
        coeffs      = coeffs(   SizeY-EELSLength+1:SizeY+EELSLength-1,:);
        CorrK       = CorrK(    SizeY-EELSLength+1:SizeY+EELSLength-1,:);
        VARCoeffs   = VARCoeffs(SizeY-EELSLength+1:SizeY+EELSLength-1,:);
        VARErrK     = VARErrK(  SizeY-EELSLength+1:SizeY+EELSLength-1,:);  
        
        Kernel      = ifftshift(Kernel);
        Kernel      = Kernel./sum(Kernel,'all');
        
        coeffs      = ifftshift(coeffs);
        coeffs      = sqrt(abs(fftn(coeffs)));
        
        coeffs      = ifftn(coeffs.*fftn(Kernel));
        Gain         = FitFacBinX(1,1);
        k            = FitFacBinKX(1,1);  
        AtSig        = sum(coeffs./max(coeffs,[],'all'),'all');
        AtDec        = sum(Kernel./max(Kernel,[],'all'),'all');
        Distr        = max(Distr,0);
        Sigma        = sqrt(Freq2DBack(1,1) + 2.*ThermalCountRate.*Exposure);
        NoiseEst     = sqrt(mean(AtSig.*(Gain+k^2).*Distr + AtSig.*k.^2.*Distr.^2 +AtDec.* GainLin.^2.*Sigma.^2, 'all') );
        
        lambda       = 1./NoiseEst;

        %% Deconvolve   
        figure;
        imagesc(Distr)
        title('Convolved')
        colormap gray
        xlim([0,2048]);
        ylim([0,260]);
        axis equal
     
        DistrAfter = DecInt(Distr,Kernel,Gain,Sigma,k,k,lambda/2,lambda/2,1500);
        
        figure;
        imagesc(DistrAfter)
        title('Deconvolved')
        colormap gray
        xlim([0,2048]);
        ylim([0,260]);
        axis equal
        
        %% Calculate Gains for EELS Distribution
        
        DistrAfter    = DistrAfter./sum(DistrAfter,'all');
        GainTotal     = zeros(size(DistrAfter));
        GainEELS      = zeros(size(DistrAfter));
        KTotal        = zeros(size(DistrAfter));
        KEELS         = zeros(size(DistrAfter));
        
        ErrGainTotal  = zeros(size(DistrAfter));
        ErrGainEELS   = zeros(size(DistrAfter));
        ErrKTotal     = zeros(size(DistrAfter));
        ErrKEELS      = zeros(size(DistrAfter));
        
        WaitTics      = size(DistrAfter,1);
        Wait          = parfor_wait(WaitTics, 'Waitbar', true,'ReportInterval',1);
        Sy            = size(Coeffs,1);
        Sx            = size(Coeffs,2);
        
        for i=1:size(DistrAfter,1)
            parfor j=1:size(DistrAfter,2)
                CoeffsNew          =              sum(Coeffs(    EELSLength+1-i:Sy-i+1,SizeX+1-j:Sx-j+1),1);
                VARErrNew          =           2.*sum(VARCoeffs( EELSLength+1-i:Sy-i+1,SizeX+1-j:Sx-j+1),1);
                VARErrNew          = VARErrNew  + sum(VARCoeffsD(EELSLength+1-i:Sy-i+1,SizeX+1-j:Sx-j+1),1);
                CorrKNew           =              sum(CorrK(     EELSLength+1-i:Sy-i+1,SizeX+1-j:Sx-j+1),1);
                VARErrKNew         =           2.*sum(VARErrK(   EELSLength+1-i:Sy-i+1,SizeX+1-j:Sx-j+1),1);
                VARErrKNew         = VARErrKNew + sum(VARErrKD(  EELSLength+1-i:Sy-i+1,SizeX+1-j:Sx-j+1),1);
                
                GainEELS(i,j)      =  CoeffsNew(1,j)               ;
                ErrGainEELS(i,j)   =  VARErrNew(1,j)               ;
                KEELS(i,j)         =   CorrKNew(1,j)./EELSLength   ;
                ErrKEELS(i,j)      = VARErrKNew(1,j)./EELSLength.^2;
                
                GainTotal(i,j)     = sum(CoeffsNew  ,2)                        ;
                ErrGainTotal(i,j)  = sum(VARErrNew  ,2)                        ;
                KTotal(i,j)        = sum(CorrKNew   ,2)./(EELSLength.*SizeX)   ;
                ErrKTotal(i,j)     = sum(VARErrKNew ,2)./(EELSLength.*SizeX).^2;
            end
            Wait.Send;
        end
        Wait.Destroy;
        
        %% Plot distributions
        figure;
        imagesc(GainEELS)
        title('Gain Distribution on Detector')
        xlim([0,2048]);
        ylim([0,260]);
        axis equal
        
        figure;
        imagesc(GainTotal)
        title('Total Gain Distribution on Detector')
        xlim([0,2048]);
        ylim([0,260]);
        axis equal      
        
        %% Calculate real Gains
        
        GainEELS     = sum(GainEELS .*DistrAfter,'all');
        ErrEELS      = sqrt(sum(ErrGainEELS.*DistrAfter.^2,'all'));
        GainFacEELS  = GainEELS.*FacEELS;
        
        GainTotal    = sum(GainTotal.*DistrAfter,'all');
        ErrTotal     = sqrt(sum(ErrGainTotal.*DistrAfter.^2,'all'));
        
        KEELS        = sum(KEELS .*DistrAfter,'all');
        ErrKEELS     = sqrt(sum(ErrKEELS.*DistrAfter.^2,'all'));
        FacKEELS     = KEELS.*FacKEELS;
        
        KTotal       = sum(KTotal.*DistrAfter,'all');
        ErrKTotal    = sqrt(sum(ErrKTotal.*DistrAfter.^2,'all'));
        
        ErrGainEELS  = sqrt(ErrEELS.^2    ./(1+KEELS    ).^2 + GainEELS.^2    ./(1+KEELS     ).^4.*ErrKEELS.^2    );
        ErrFacEELS   = sqrt(ErrFacEELS.^2 ./(1+FacKEELS ).^2 + GainFacEELS.^2 ./(1+FacKEELS  ).^4.*ErrFacKEELS.^2 );
        ErrGainTotal = sqrt(ErrTotal.^2   ./(1+KTotal   ).^2 + GainTotal.^2   ./(1+KTotal    ).^4.*ErrKTotal.^2   );
        
        GainEELS     = GainEELS    ./(1 + KEELS    );
        GainFacEELS  = GainFacEELS ./(1 + FacKEELS );
        GainTotal    = GainTotal   ./(1 + KTotal   );
        
        ErrKEELS     = ErrKEELS    ./2 ./sqrt(KEELS);
        ErrFacKEELS  = ErrFacKEELS ./2 ./sqrt(FacKEELS);
        ErrKTotal    = ErrKTotal   ./2 ./sqrt(KTotal);
        
        KEELS        = sqrt(KEELS);
        FacKEELS     = sqrt(FacKEELS );
        KTotal       = sqrt(KTotal );
       
        %% Display Results
        
        disp('-------------------------- Results for Total EELS with real Distribution  --------------------------')
        
        disp(['Gain for EELS Distr. xy-planen: ',num2str(GainEELS),char(177),num2str(ErrGainEELS)]);
        disp(['Gain for EELS Distr. Energy dir.: ',num2str(GainFacEELS),char(177),num2str(ErrFacEELS)]);
        
        disp('--------------------------- k - Results for EELS with real Distribution  ---------------------------')
        disp(['k for EELS Distr. xy-plane: ',num2str(KEELS),char(177),num2str(ErrKEELS)]);
        disp(['k for EELS Distr. Energy dir.: ',num2str(FacKEELS),char(177),num2str(ErrFacKEELS)]);
        
        disp('-------------------------- Results for Total EELS with real Distribution  --------------------------')
        disp(['Total Gain EELS Distribution: ',num2str(GainTotal),char(177),num2str(ErrGainTotal)]);
        disp(['Total k EELS Distribution: ',num2str(KTotal),char(177),num2str(ErrKTotal)]);
        disp('----------------------------------------------------------------------------------------------------')
        
    otherwise
        disp('Gain Distribution not calculated!')
end

save('GainDevelopement.mat','BinX','BinY','BinXY','FitBinX','FitBinY','FitBinXY','FitFacBinX','FitFacBinY','FitFacBinXY','FacX','FacY','FacXY','FitBinKX','FitBinKY','FitBinKXY','FitFacBinKX','FitFacBinKY','FitFacBinKXY','FacKX','FacKY','FacKXY',...
                            'ErrBinX','ErrBinY','ErrBinXY','ErrFacBinX','ErrFacBinY','ErrFacBinXY','ErrBinKX','ErrBinKY','ErrBinKXY','ErrFacBinKX','ErrFacBinKY','ErrFacBinKXY','Coeffs','CorrK')

end

function Output =  Gauss2DFunc(x,XX,YY,mask,Z)

Gauss              = x(1).*exp(-( (XX./x(2)).^2 + (YY./x(3)).^2 ))+x(4);
Gauss              = Gauss.*mask;
Gauss              = reshape(Gauss,[1,size(Gauss,1)*size(Gauss,2)]);
Gauss(isnan(Gauss))=[];

Output             = sum((Z-Gauss).^2,'all');
disp(num2str(Output))
clearvars -except Output
end

function [x,iter] = DecInt(Image,Kernel,Gain,Sigma,k1,k2,lambda0,lambda1,NIter)

%% Initialize
Image   = gpuArray(Image);
Kernel  = gpuArray(Kernel);
Sigma   = gpuArray(Sigma);
k1      = gpuArray(k1);
k2      = gpuArray(k2);
lambda0 = gpuArray(lambda0);
lambda1 = gpuArray(lambda1);
rho     = gpuArray(1);
rho0    = gpuArray(1);
rhop    = gpuArray(1);
eta     = gpuArray(1);
lim     = gpuArray(10);
Lim     = gpuArray(100);

k2      = sqrt(k2.^2 + Gain);
VAR     = Sigma.^2;
clearvars Sigma

SizeImg = size(Image);

z0      = Image;
zp      = max(Image,0);
z1x     = zeros(SizeImg,'gpuArray');
z1y     = zeros(SizeImg,'gpuArray');
z2x     = zeros(SizeImg,'gpuArray');
z2xy    = zeros(SizeImg,'gpuArray');
z2y     = zeros(SizeImg,'gpuArray');

u0      = zeros(SizeImg,'gpuArray');
up      = zeros(SizeImg,'gpuArray');
u1x     = zeros(SizeImg,'gpuArray');
u1y     = zeros(SizeImg,'gpuArray');
u2x     = zeros(SizeImg,'gpuArray');
u2xy    = zeros(SizeImg,'gpuArray');
u2y     = zeros(SizeImg,'gpuArray');

x       = zeros(SizeImg,'gpuArray');
T1      = zeros(SizeImg,'gpuArray');
T2      = zeros(SizeImg,'gpuArray');


Kernel        = Kernel./sum(Kernel,'all');

A             = fftn(Kernel,SizeImg);
clearvars Kernel kernel
At            = conj(A);
AtA           = At.*A;

%% Total Generalalized Variation
dx  = gpuArray([1,-1,0]) ;
dy  = gpuArray([1,-1,0])';
dx  = fftn(dx,SizeImg);
dy  = fftn(dy,SizeImg);
dtx = conj(dx);
dty = conj(dy);


DtD = dtx.*dx + dty.*dy;

A11 = rho0.*AtA + rhop + rho.*(DtD) ; A12 =     - rho.*       (dtx) ; A13 =     - rho.*       (dty) ;
A21 =                  - rho.*(dx ) ; A22 = rho + eta.*(DtD)        ; A23 =     + eta.*(dy ).*(dtx) ;
A31 =                  - rho.*(dy ) ; A32 =     + eta.*(dx ).*(dty) ; A33 = rho + eta.*(DtD)        ;


detA = 1./ ((A11.*A22.*A33) + (A12.*A23.*A31) + (A13.*A21.*A32) - (A31.*A22.*A13) - (A32.*A23.*A11) - (A33.*A21.*A12));

iA11 =  (A22.*A33 - A32.*A23) .* detA ; iA21 = -(A21.*A33 - A31.*A23) .* detA ; iA31 =  (A21.*A32 - A31.*A22) .* detA;
iA12 = -(A12.*A33 - A32.*A13) .* detA ; iA22 =  (A11.*A33 - A31.*A13) .* detA ; iA32 = -(A11.*A32 - A31.*A12) .* detA;
clearvars A32 A33
iA13 =  (A12.*A23 - A22.*A13) .* detA ; iA23 = -(A11.*A23 - A21.*A13) .* detA ; iA33 =  (A11.*A22 - A21.*A12) .* detA;
clearvars detA A11 A12 A13   A21 A22 A23

%% Start ADMM iterations
WaitTics         = NIter;
WaitADMM         = parfor_wait(WaitTics, 'Waitbar', true,'ReportInterval',1);

for iter=1:NIter
    RBCyc = ~mod(iter,round(10^(round(log10(iter)*10)/10))) || iter<10 || iter==NIter;
    
    %% X and T Updates
    v0    =  z0   - u0  ;
    vp    =  zp   - up  ;
    v1x   =  z1x  - u1x ;
    v1y   =  z1y  - u1y ;
    
    v2x   =  z2x  - u2x ;
    v2xy  =  z2xy - u2xy;
    v2y   =  z2y  - u2y ;
    
    xnum1 =    rho0.*At.*fftn(v0,SizeImg)  + rhop.*fftn(vp ,SizeImg) + rho.*fftn(Dt(v1x ,2),SizeImg) + rho.*fftn(Dt(v1y ,1),SizeImg);
    clearvars v0 vp
    xnum2 =                                - rho .*fftn(v1x,SizeImg) + eta.*fftn(D( v2x ,2),SizeImg) + eta.*fftn(D( v2xy,1),SizeImg);
    clearvars v1x v2x
    xnum3 =                                - rho .*fftn(v1y,SizeImg) + eta.*fftn(D( v2xy,2),SizeImg) + eta.*fftn(D( v2y ,1),SizeImg);
    clearvars v1y v2y v2xy
    
    if RBCyc
        x_old  = x;
        T1_old = T1;
        T2_old = T2;
    end
    
    x     = iA11.*xnum1 + iA12.*xnum2 + iA13.*xnum3;
    T1    = iA21.*xnum1 + iA22.*xnum2 + iA23.*xnum3;
    T2    = iA31.*xnum1 + iA32.*xnum2 + iA33.*xnum3;
    clearvars xnum1 xnum2 xnum3
    
    x     = ifftn(x ,SizeImg);
    T1    = ifftn(T1,SizeImg);
    T2    = ifftn(T2,SizeImg);
    
    x     = sign(real(x )).*abs(x );
    T1    = sign(real(T1)).*abs(T1);
    T2    = sign(real(T2)).*abs(T2);
    
    if RBCyc
        x_old  = x  -  x_old;
        T1_old = T1 - T1_old;
        T2_old = T2 - T2_old;
    end
    
    %% Z Update
    Ax       = ifftn(A.*fftn(x,SizeImg),SizeImg);
    Ax       = sign(real(Ax)).*abs(Ax);
    v0     = Ax + u0;
    if RBCyc
        z0_old = z0;
    end
    z0     = MinFMPG(Image,z0,v0,rho0,VAR,k1,k2,1);
    u0     = v0 - z0;
    clearvars v0
    if RBCyc
        Atz0      = ifftn(At.*fftn(z0 - z0_old,SizeImg),SizeImg);
        clearvars z0_old
        Atz0      = sign(real(Atz0)).*abs(Atz0);
        S0        = -rho0.*Atz0;
        clearvars Atz0
        
        Atu0      = ifftn(At.*fftn(u0,SizeImg),SizeImg);
        Atu0      = sign(real(Atu0)).*abs(Atu0);
        S0norm    =  rho0.*Atu0;
        clearvars Atu0
        
        R0        = sqrt(mean((Ax - z0).^2,'all'));
        R0norm    = sqrt(max(mean(Ax.^2,'all'),mean(z0.^2,'all')));
        Rnorm0    = R0/R0norm;
        clearvars R0 R0norm
    end
    
    %% Zp update
    vp    = x  + up;
    if RBCyc
        zp_old = zp;
    end
    
    zp    = max(vp,0);
    up    = vp - zp;
    clearvars vp
    if RBCyc
        Sp     = -rhop.*(zp - zp_old);
        clearvars zp_old
        Spnorm =  rhop.*up;
        
        Rp     = sqrt(mean((x - zp).^2,'all'));
        Rpnorm = sqrt(max(mean(x.^2,'all'),mean( zp.^2,'all')));
        Rnormp = Rp./Rpnorm;
        clearvars Rp Rpnorm
    end
    
    %% Z1 update
    Dx    = D(x,2);
    v1x   = Dx - T1 + u1x;
    
    Dy    = D(x,1);
    v1y   = Dy - T2 + u1y;
    
    k     = lambda0/rho;
    vnorm = sqrt(v1x.^2 + v1y.^2);
    
    if RBCyc
        z1x_old = z1x;
    end
    z1x   = cSk(v1x,vnorm,k);
    u1x   = v1x - z1x;
    clearvars v1x
    if RBCyc
        z1x_old   =  z1x - z1x_old;
        S1        = -rho.*Dt(T1_old    + z1x_old,2);
        S1norm    =  rho.*Dt(u1x,2);
        
        S1a       =  rho.*(D(-x_old,2) + z1x_old  );
        S1anorm   =  rho.*u1x;
        
        R1        = mean((Dx - z1x - T1).^2,'all');
        R1norm    = mean((Dx-T1).^2,'all');
        R2norm    = mean((z1x).^2,'all');
    end
    
    if RBCyc
        z1y_old = z1y;
    end
    z1y   = cSk(v1y,vnorm,k);
    clearvars vnorm
    u1y   = v1y - z1y;
    clearvars v1y
    if RBCyc
        z1y_old   = z1y - z1y_old;
        S2        = -rho.*Dt(T2_old    + z1y_old ,1);
        S2norm    =  rho.*Dt(u1y,1);
        
        S2a       =  rho.*(D(-x_old,1) + z1y_old   );
        S2anorm   =  rho.*u1y;
        
        R2        = mean((Dy - z1y - T2).^2,'all');
        R1norm    = R1norm + mean( (Dy-T2).^2,'all');
        R2norm    = R2norm + mean((z1y).^2,'all');
        
        SN0       =  max(mean( S0norm.^2          ,'all'),mean((Spnorm + S1norm + S2norm - Sp - S1 - S2).^2,'all'));
        SNp       =  max(mean( Spnorm.^2          ,'all'),mean((S0norm + S1norm + S2norm - S0 - S1 - S2).^2,'all'));
        SN        =  max(mean((S1norm + S2norm).^2,'all'),mean((S0norm + Spnorm          - S0 - Sp     ).^2,'all'));
        clearvars S0norm Spnorm S1norm S2norm
        Snorm0    = sqrt(mean(S0.^2,'all')/SN0);
        clearvars S0 SN0
        Snormp    = sqrt(mean(Sp.^2,'all')/SNp);
        clearvars Sp SNp
        S         = sqrt(mean((S1 + S2).^2,'all') + mean(S1a.^2,'all') + mean(S2a.^2,'all'));
        clearvars S1 S2
        
        RN        = sqrt(max(R1norm,R2norm));
        R         = sqrt(R1 + R2);
        Rnorm     = R/RN;
        clearvars R RN
    end
    clearvars Dy
    
    %% Z2 Update
    Htx   = Dt(T1,2);
    v2x   = Htx  + u2x;
    
    Htxy  = Dt(T1,1) + Dt(T2,2);
    v2xy  = Htxy + u2xy;
    
    Hty   = Dt(T2,1);
    v2y   = Hty  + u2y;
    
    k     = lambda1/eta;
    vnorm = sqrt(v2x.^2 + v2xy.^2 + v2y.^2 );
    
    if RBCyc
        z2x_old = z2x;
    end
    z2x   = cSk(v2x ,vnorm,k);
    u2x   = v2x  - z2x ;
    clearvars v2x
    if RBCyc
        s1        = - eta.*D(z2x - z2x_old,2);
        s1norm    =   eta.*D(u2x,2);
        
        r1        = mean((Htx - z2x).^2,'all');
        r1norm    = mean(Htx.^2,'all');
        r2norm    = mean(z2x.^2,'all');
    end
    clearvars Htx
    
    if RBCyc
        z2xy_old = z2xy;
    end
    z2xy  = cSk(v2xy,vnorm,k);
    u2xy  = v2xy - z2xy;
    clearvars v2xy
    if RBCyc
        z2xy_old  = z2xy - z2xy_old;
        s1        = s1     - eta.*D( Dt(-T2_old,2) + z2xy_old ,1);
        s1norm    = s1norm + eta.*D(u2xy, 1);
        s2        =        - eta.*D( Dt(-T1_old,1) + z2xy_old ,2);
        s2norm    =          eta.*D(u2xy, 2);
        
        r2        = mean((Htxy - z2xy).^2,'all');
        r1norm    = r1norm + mean(Htxy.^2,'all');
        r2norm    = r2norm + mean(z2xy.^2,'all');
    end
    clearvars Htxy
    
    if RBCyc
        z2y_old = z2y;
    end
    z2y   = cSk(v2y ,vnorm,k);
    u2y   = v2y  - z2y ;
    clearvars v2y vnorm
    if RBCyc
        s2        = s2     - eta.*(D(z2y - z2y_old,1));
        s2norm    = s2norm + eta.*(D(u2y,1));
        
        r3        = mean((Hty - z2y).^2,'all');
        r1norm    = r1norm + mean(Hty.^2,'all');
        r2norm    = r2norm + mean(z2y.^2,'all');
        rn        = sqrt(max(r1norm,r2norm));
        clearvars r1norm r2norm
        
        s         = sqrt(mean(s1.^2,'all') + mean(s2.^2,'all'));
        SN1       = max(mean((s1norm - s1).^2,'all')  ,  mean(S1anorm.^2,'all'));
        clearvars s1
        SN2       = max(mean((s2norm - s2).^2,'all')  ,  mean(S2anorm.^2,'all'));
        clearvars s2
        SN        = sqrt(SN + SN1 + SN2);
        clearvars SN1 SN2
        
        sn1       = max(mean((S1anorm - S1a).^2,'all') ,  mean(s1norm.^2,'all'));
        clearvars S1anorm S1a s1norm
        sn2       = max(mean((S2anorm - S2a).^2,'all') ,  mean(s2norm.^2,'all'));
        clearvars S2anorm S2a s2norm
        sn        = sqrt(sn1 + sn2);
        clearvars sn1 sn2
        snorm     = s/sn;
        clearvars s sn
        Snorm     = S/SN;
        clearvars S SN
        
        r         = sqrt(r1 + r2 + r3);
        clearvars r1 r2 r3
        rnorm     = r/rn;
        clearvars r rn
    end
    clearvars Hty

    if RBCyc
        %% Rho0 Update (RB)
        tau_rho0 = sqrt(Rnorm0/Snorm0);
        if isnan(tau_rho0) || tau_rho0==0 || tau_rho0==inf
            if rho0 > 1
                tau_rho0 = lim^(-1);
            elseif rho0 < 1
                tau_rho0 = lim^( 1);
            else
                tau_rho0 = 1;
            end
        end
        tau_rho0 = max(min(tau_rho0,10^(Lim)/rho0),10^(-Lim)/rho0);
        rho0     = rho0.*tau_rho0;
        u0       = u0 ./tau_rho0;
        
        %% Rhop Update (RB)
        tau_rhop = sqrt(Rnormp/Snormp);
        if isnan(tau_rhop) || tau_rhop==0 || tau_rhop==inf
            if rhop > 1
                tau_rhop = lim^(-1);
            elseif rhop < 1
                tau_rhop = lim^( 1);
            else
                tau_rhop = 1;
            end
        end
        tau_rhop = max(min(tau_rhop,10^(Lim)/rhop),10^(-Lim)/rhop);
        rhop     = rhop.*tau_rhop;
        up       = up ./tau_rhop;
        
        
        %% Rho Update (RB)
        tau_rho = sqrt(Rnorm/Snorm);
        if isnan(tau_rho) || tau_rho==0 || tau_rho==inf
            if rho > 1
                tau_rho = lim^(-1);
            elseif rho < 1
                tau_rho = lim^( 1);
            else
                tau_rho = 1;
            end
        end
        tau_rho = max(min(tau_rho,10^(Lim)/rho),10^(-Lim)/rho);
        rho     = rho.*tau_rho;
        u1x     = u1x./tau_rho;
        u1y     = u1y./tau_rho;
        
        %% Eta Update (RB)
        tau_eta = sqrt(rnorm/snorm);
        if isnan(tau_eta) || tau_eta==0 || tau_eta==inf
            if eta > 1
                tau_eta = lim^(-1);
            elseif eta < 1
                tau_eta = lim^( 1);
            else
                tau_eta = 1;
            end
        end
        tau_eta = max(min(tau_eta,10^(Lim)/eta),10^(-Lim)/eta);
        eta     = eta .*tau_eta;
        u2x     = u2x ./tau_eta;
        u2xy    = u2xy./tau_eta;
        u2y     = u2y ./tau_eta;
        
        %% Update Denominator
        if tau_rho ~=1 && tau_eta~=1
            A11 = rho0.*AtA + rhop + rho.*(DtD) ; A12 =     - rho.*       (dtx) ; A13 =     - rho.*       (dty) ;
            A21 =                  - rho.*(dx ) ; A22 = rho + eta.*(DtD)        ; A23 =     + eta.*(dy ).*(dtx) ;
            A31 =                  - rho.*(dy ) ; A32 =     + eta.*(dx ).*(dty) ; A33 = rho + eta.*(DtD)        ;
            
            
            detA = 1./ ((A11.*A22.*A33) + (A12.*A23.*A31) + (A13.*A21.*A32) - (A31.*A22.*A13) - (A32.*A23.*A11) - (A33.*A21.*A12));
            
            iA11 =  (A22.*A33 - A32.*A23) .* detA ; iA21 = -(A21.*A33 - A31.*A23) .* detA ; iA31 =  (A21.*A32 - A31.*A22) .* detA;
            iA12 = -(A12.*A33 - A32.*A13) .* detA ; iA22 =  (A11.*A33 - A31.*A13) .* detA ; iA32 = -(A11.*A32 - A31.*A12) .* detA;
            clearvars A32 A33
            iA13 =  (A12.*A23 - A22.*A13) .* detA ; iA23 = -(A11.*A23 - A21.*A13) .* detA ; iA33 =  (A11.*A22 - A21.*A12) .* detA;
            clearvars detA A11 A12 A13   A21 A22 A23
        end
    end
    WaitADMM.Send;
    
end
WaitADMM.Destroy;
x = gather(x);
clearvars -except x iter

end

function z = MinFMPG(Image,z,v,rho,VAR,k1,k2,NewtIter)
z=max(z,0);
for i=1:NewtIter
    zImg       = z - Image;
    den        = VAR + k1.^2 .* z.^2 + k2.^2.*z;
    k          = 2.* k1.^2 .* z + k2.^2;
    zImgden    = zImg./den;
    kden       = k./den;
    kden2      = kden.^2;
    zImg2den2  = zImgden.^2;
    
    fx      = zImgden - 1/2 .* zImg2den2 .* k + 1/2 .* kden - rho.*(v - z);
    dfx     = 1./den - 2 .* zImgden .* kden  - k1.^2 .* zImg2den2  + kden2 .* zImgden .* zImg + k1.^2./den - 1/2 .* kden2 + rho;
    clearvars zImg den k zImgden kden zImg2den2 kden2 zImg2den2k
    z       = z - fx./dfx;
    clearvars fx dfx
end
end

function z = cSk(v1,vnorm,k)
z           = zeros(size(v1));
z(vnorm>=k) = v1(vnorm>=k)- k * v1(vnorm>=k)./vnorm(vnorm>=k);
clearvars -except z
end

function Grad = D(x,dim)
Grad        = x - circshift(x,+1,dim);
clearvars -except Grad
end

function Grad = Dt(x,dim)
Grad        = x - circshift(x,-1,dim);
clearvars -except Grad
end

function [Sig1,Sig2] = SortInt(Sig)
Mean       = reshape(mean(mean(Sig,1),2),[size(Sig,3),1]);
Sig1       = [];
Sig2       = [];
a          = size(Sig,3);
while a>1
    Img         = Sig(:,:,a);
    m           = Mean(a,1);
    Sig(:,:,a)  = [];
    Mean(a,:)   = [];
    Ind         = knnsearch(Mean,m);
    Sig1        = cat(3,Sig1,Img);
    Sig2        = cat(3,Sig2,Sig(:,:,Ind));
    Mean(Ind,:) = [];
    Sig(:,:,Ind)= [];
    a           = size(Sig,3);
end

Sig  = Sig1-Sig2;
Sum  = mean(sum(Sig,3),'all');
PrevInd = 0; 
while Sum~=0
    Mean  = 2.*reshape(mean(mean(Sig,1),2),[size(Sig,3),1]);
    Ind   = knnsearch(2.*Mean,Sum);
    if abs(Sum) > abs(Sum - mean(Sig(:,:,Ind),'all')) && ~(Ind==PrevInd)
        sig1  = Sig1(:,:,Ind);
        sig2  = Sig2(:,:,Ind);
        Sig1(:,:,Ind) = sig2;
        Sig2(:,:,Ind) = sig1;
    else
        break
    end
    Sig   = Sig1-Sig2;
    Sum   = mean(sum(Sig,3),'all');
    PrevInd = Ind;
end

SSig1 = sum(Sig1,3);
SSig2 = sum(Sig2,3);

if mean(SSig2,'all')>mean(SSig1,'all')
    Sig  = Sig1;
    Sig1 = Sig2;
    Sig2 = Sig;
end

clearvars -except Sig1 Sig2
end

function [FX,FY,FXY] = BoundaryChange(Signal,Size,k2,Back)
SizeS    = size(Signal,3); 
Signal   = gpuArray(Signal);
k2       = gpuArray(k2);
Back     = gpuArray(Back);

Bin      = gpuArray.linspace(1,Size,Size);
CutOff   = floor(Size./Bin).*Bin;

VARX     = zeros(SizeS,Size,'gpuArray');
VARY     = zeros(SizeS,Size,'gpuArray');
VARXY    = zeros(SizeS,Size,'gpuArray');

MeanX     = zeros(SizeS,Size,'gpuArray');
MeanY     = zeros(SizeS,Size,'gpuArray');
MeanXY    = zeros(SizeS,Size,'gpuArray');

WaitTics = Size.*SizeS;
Wait     = parfor_wait(WaitTics, 'Waitbar', true,'ReportInterval',1);

for i=1:Size
    Ind         = CutOff(1,i);
    for j=1:SizeS
        Sig         = Signal(:,:,j);
        Sig1        = Sig(:,1:Ind);
        Sig2        = Sig(:,Size-Ind+1:end);
        VARX(j,i)   = (std(Sig1,0,'all').^2 + std(Sig2,0,'all').^2);
        MeanX(j,i)  = (mean(Sig1,'all')     + mean(Sig2,'all'));
        clearvars Sig1 Sig2
        
        Sig1        = Sig(1:Ind,:);
        Sig2        = Sig(Size-Ind+1:end,:);
        clearvars Sig
        VARY(j,i)   = (std(Sig1,0,'all').^2 + std(Sig2,0,'all').^2);
        MeanY(j,i)  = (mean(Sig1,'all')     + mean(Sig2,'all'));
        
        Sig3        = Sig1(:,1:Ind);
        Sig4        = Sig1(:,Size-Ind+1);
        Sig1        = Sig2(:,1:Ind);
        Sig2        = Sig2(:,Size-Ind+1);
        
        VARXY(j,i)  = (std(Sig1,0,'all').^2 + std(Sig2,0,'all').^2 + std(Sig3,0,'all').^2 + std(Sig4,0,'all').^2);
        MeanXY(j,i) = (mean(Sig1,'all')     + mean(Sig2,'all')     + mean(Sig3,'all')     + mean(Sig4,'all'));
        clearvars Sig1 Sig2 Sig3 Sig4
        Wait.Send;
    end
end
Wait.Destroy;

VARX  = VARX  - k2.*MeanX.^2  - Back;
VARY  = VARY  - k2.*MeanY.^2  - Back;
VARXY = VARXY - k2.*MeanXY.^2 - Back;

GX    = mean(VARX ./MeanX ,1);
GY    = mean(VARY ./MeanY ,1);
GXY   = mean(VARXY./MeanXY,1);

FX    = GX ./(GX(1,1));
FY    = GY ./(GY(1,1));
FXY   = GXY./(GXY(1,1));

clearvars -except FX FY FXY
end

function NewCoeffs = AddCoeffs(Coeffs,Bin,Dir)

SizeImgX    = (size(Coeffs,2)+1)/2;
SizeImgY    = (size(Coeffs,1)+1)/2;

Lin         = 1:Bin;
InvLin      = fliplr(Lin);
Lin         = [Lin,InvLin(2:end)];

if Dir==2
    SizeBinImg  = floor(SizeImgX/Bin);
    SizeImgXNew = SizeBinImg*Bin;
    Diff        = SizeImgX - SizeImgXNew;
    Coeffs      = Coeffs(:,1+Diff:end-Diff);

    NewCoeffs   = zeros([2*SizeImgY-1,2*SizeBinImg-1]);
    
    for i = -SizeBinImg +1 : SizeBinImg - 1
        NewCoeffs(:,SizeBinImg + i) = sum( Lin.*Coeffs(:,SizeImgXNew+Bin*i-Bin+1:SizeImgXNew+Bin*i+Bin-1),Dir);  
    end
else
    Lin         = Lin';
    SizeBinImg  = floor(SizeImgY/Bin);
    SizeImgYNew = SizeBinImg*Bin;
    Diff        = SizeImgY - SizeImgYNew;
    Coeffs      = Coeffs(1+Diff:end-Diff,:);
    NewCoeffs   = zeros([2*SizeBinImg-1,2*SizeImgX-1]);

    for i = -SizeBinImg +1 : SizeBinImg - 1
        NewCoeffs(SizeBinImg + i,:) = sum( Lin.*Coeffs(SizeImgYNew+Bin*i-Bin+1:SizeImgYNew+Bin*i+Bin-1,:),Dir);  
    end
end
clearvars -except NewCoeffs
end

function NewVARCoeffs = AddVARCoeffs(VARCoeffs,Bin,Dir)

SizeImgX    = (size(VARCoeffs,2)+1)/2;
SizeImgY    = (size(VARCoeffs,1)+1)/2;

Lin         = 1:Bin;
InvLin      = fliplr(Lin);
Lin         = [Lin,InvLin(2:end)];
Lin         = Lin.^2;

if Dir==2
    SizeBinImg   = floor(SizeImgX/Bin);
    SizeImgXNew  = SizeBinImg*Bin;
    Diff         = SizeImgX - SizeImgXNew;
    VARCoeffs    = VARCoeffs(:,1+Diff:end-Diff);
    NewVARCoeffs = zeros([2*SizeImgY-1,2*SizeBinImg-1]);
    
    for i = -SizeBinImg +1 : SizeBinImg - 1
        NewVARCoeffs(:,SizeBinImg + i) = sum(Lin.*VARCoeffs(:,SizeImgXNew+Bin*i-Bin+1:SizeImgXNew+ Bin*i+Bin-1),Dir);  
    end
else
    Lin          = Lin';
    SizeBinImg   = floor(SizeImgY/Bin);
    SizeImgYNew  = SizeBinImg*Bin;
    Diff         = SizeImgY - SizeImgYNew;
    VARCoeffs    = VARCoeffs(1+Diff:end-Diff,:);
    NewVARCoeffs = zeros([2*SizeBinImg-1,2*SizeImgX-1]);

    for i = -SizeBinImg +1 : SizeBinImg - 1
        NewVARCoeffs(SizeBinImg + i,:) = sum(Lin.*VARCoeffs(SizeImgYNew+Bin*i- Bin+1:SizeImgYNew+Bin*i+Bin-1,:),Dir);  
    end
end
clearvars -except NewVARCoeffs
end

function [FitBin,ErrBin,FitBinK,ErrBinK,Fac,ErrFac,FacK,ErrFacK] = NewDist(Coeffs,VARCoeffs,CoeffsK,VARCoeffsK,SizeImgX,SizeImgY,BinX,BinY)

MidX       = round(size(Coeffs,2)/2);
MidY       = round(size(Coeffs,1)/2);

FitBin     =          Coeffs(MidY,MidX)./BinX   ./BinY   ;
FitBinK    =         CoeffsK(MidY,MidX)./BinX.^2./BinY.^2;
ErrBin     = sqrt( VARCoeffs(MidY,MidX)./BinX.^2./BinY.^2);
ErrBinK    = sqrt(VARCoeffsK(MidY,MidX)./BinX.^4./BinY.^4);

x          = linspace(1,(size(Coeffs,2)+1)/2,(size(Coeffs,2)+1)/2);
xinv       = fliplr(x);
x          = [x,xinv(1,2:end)];
y          = linspace(1,(size(Coeffs,1)+1)/2,(size(Coeffs,1)+1)/2);
yinv       = fliplr(y);
y          = [y,yinv(1,2:end)];

[X,Y]      = meshgrid(x,y);
ZZ         = X.*Y;
NM         = SizeImgX.*SizeImgY;

VARCoeffs  = VARCoeffs./Coeffs(MidY,MidX).^2;
ErrNorm    = VARCoeffs(MidY,MidX);
Coeffs     = Coeffs./Coeffs(MidY,MidX);
VARCoeffs(MidY,MidX) = 0;

Fac        = NM./(NM-1).*(1 -  sum(ZZ   .* Coeffs  ,'all')./NM.^2) ;
ErrFac     = sqrt(sum(ZZ.^2.* VARCoeffs,'all')./NM.^4.*NM.^2./(NM-1).^2.*(1+ErrNorm ));


VARCoeffsK = VARCoeffsK./CoeffsK(MidY,MidX).^2;
ErrKNorm   = VARCoeffsK(MidY,MidX);
CoeffsK    = CoeffsK ./CoeffsK(MidY,MidX);
VARCoeffsK(MidY,MidX) = 0;

FacK       = NM./(NM-1).*(1 -  sum(ZZ   .* CoeffsK   ,'all')./NM.^2)    ;
ErrFacK    = sqrt(sum(ZZ.^2.* VARCoeffsK,'all')./NM.^4.*NM.^2./(NM-1).^2.*(1+ErrKNorm));

clearvars -except FitBin ErrBin FitBinK ErrBinK Fac ErrFac FacK ErrFacK
end

function CoeffsAV = AverageIJ(Coeffs)
SizeImgX = (size(Coeffs,2)+1)/2;
SizeImgY = (size(Coeffs,1)+1)/2;
CoeffsAV = zeros(size(Coeffs));

for i = -SizeImgY+1:SizeImgY-1
    for j = -SizeImgX+1:SizeImgX-1
        CoeffsAV(SizeImgY + i,SizeImgX + j) = ( Coeffs(SizeImgY + i,SizeImgX + j) + Coeffs(SizeImgY - i,SizeImgX - j) )./2; 
    end
end
clearvars -except CoeffsAV
end
