# Supplementary material for: An applied noise model for scintillation-based CCD detectors in transmission electron microscopy
Source: Sci Rep. 2025 Jan 30;15:3815. doi: 10.1038/s41598-025-85982-4 (PMC11782531; doi:10.1038/s41598-025-85982-4)
Supplement: Supplementary file 2 — Supplementary Information. [file 41598_2025_85982_MOESM2_ESM.zip › Evaluation_Scripts/Fig13cd_Analysis_BF_EELS.m]

function Fig13cd_Create_BF_EELS
% Please note, however, that the authors disclaim any liability for damages or consequences arising from the use of the provided scripts.
% Users are responsible for ensuring the proper functioning and application of the code.
% Cite:

% Zietlow, C., Lindner, J.K.N.
% An applied noise model for scintillation-based CCD detectors in transmission electron microscopy.
% Sci Rep 15, 3815 (2025).
% https://doi.org/10.1038/s41598-025-85982-4

% if you use any of these script.
% Creates the analysis provided in Fig. 13(c and d)

x       = linspace(-50,50,101);
y       = x;
[XX,YY] = meshgrid(x,y);
ZZ      = sqrt(XX.^2+YY.^2);
Target  = 0.995;
Channel       =-50:50;

options       = optimset('Display','none','TolFun',1e-100,'TolX',1e-100);
eqn           = @(x) Beta_SM_Test(ZZ,x,Target);
x             = 1;
x             = fminsearch(eqn,x,options);
SigmaBF       = abs(x(1)); 
disp(['Sigma_BF= ',num2str(SigmaBF)])

Gauss         = exp(-(ZZ.^2./(2.*SigmaBF.^2) ));
Gauss         = Gauss./sum(Gauss,'all');

Delta         = zeros(size(Gauss));
Delta(51,51)  = 1;
Diff          = (Gauss);
figure;
imagesc(Channel,Channel,Diff)
axis equal
xlim([-3,3]);
ylim([-3,3]);
xticks([-3,-2,-1,0,1,2,3]);
yticks([-3,-2,-1,0,1,2,3]);
xlabel('Horizontal PSF [Pixel]')
ylabel('Vertical PSF [Pixel]')
set(gca,'FontSize', 18)
txt = ['\sigma_{BF}= ',num2str(SigmaBF)];
text(-2,-2,txt,'Color','w','FontSize', 18)

Gauss         = sum(Gauss,1);
Delta         = sum(Delta,1);

figure;
plot(Channel,(Gauss-Delta).*30000,'LineWidth',2)
xlim([-5,5]);
xlabel('Channel')
ylabel('Count difference')
set(gca,'FontSize', 18)
end

function Output = Beta_SM_Test(ZZ,x,Target)

Gauss  = exp(-(ZZ.^2./(2.*x(1).^2) ));
Gauss  = ifftshift(Gauss);
Gauss  = ifft(fft(Gauss,[],2).^2,[],2); 
Gauss  = fftshift(Gauss);
Gauss  = Gauss./max(Gauss,[],'all');
Red    = sum(Gauss(50:52,50:52),'all')^(-1);
Output = (Red - Target).^2;
disp(num2str(Output))
clearvars -except Output
end
