# Supplementary material for: An applied noise model for scintillation-based CCD detectors in transmission electron microscopy
Source: Sci Rep. 2025 Jan 30;15:3815. doi: 10.1038/s41598-025-85982-4 (PMC11782531; doi:10.1038/s41598-025-85982-4)
Supplement: Supplementary file 2 — Supplementary Information. [file 41598_2025_85982_MOESM2_ESM.zip › Evaluation_Scripts/Fig14a_Create_NonLin_Correction.m]

function Fig14a_Create_NonLin_Correction
% Please note, however, that the authors disclaim any liability for damages or consequences arising from the use of the provided scripts.
% Users are responsible for ensuring the proper functioning and application of the code.
% Cite:

% Zietlow, C., Lindner, J.K.N.
% An applied noise model for scintillation-based CCD detectors in transmission electron microscopy.
% Sci Rep 15, 3815 (2025).
% https://doi.org/10.1038/s41598-025-85982-4

% if you use any of these script.

% Creates the analysis provided in Fig. 14(a).
% Requires the directory containing background-subtracted dark frames with increasing acquisition time as input, like is needed for the script " Fig8_Analysis_DetectorNoise".
% Requires two directories containing non-subracted signal frames and correspondingly non-subtracted background frames with the same acquisition time as the signal frames.
% Requires the selection of the gain reference file provided by the script "Fig5_Fig12ab_Create_GainRef".
% Requires the selection of the brighter-fatter file provided by the script "Fig13b_Analysis_Brighter_Fatter".
% It is then recommended to iterate this script and the script "Fig13b_Create_Brighter_Fatter", until results are stable. This is because both the brigter-fatter effect and the gain non-linearity influence each other.
% Requires the selection of the  Gain parameter file provided by the script "Fig12c_Fig13a_Fig17abc_Create_PearsonSignal" for parameter estimation.


%% Parameter
CutOffSig      =  5;                         % cosmic ray detection
CutOffSigMask  =  3;                         % cosmic ray detection
Patch          =  2;                         % Patch size for cosmic ray removal
Thres          = 65400;                      % Detector limit

%% Load Data
% Load Background
PathNameBack = uigetdir(pwd,'Select Background data');
if isequal(PathNameBack,0)
    disp('User selected Cancel!');
    clear global
    return
end
disp(['User selected ',PathNameBack]);

% Load Signal Background
PathNameSB = uigetdir(pwd,'Select Signal Background data');
if isequal(PathNameBack,0)
    disp('User selected Cancel!');
    clear global
    return
end
disp(['User selected ',PathNameSB]);

% Load Signal
PathNameSig = uigetdir(pwd,'Select Signal data');
if isequal(PathNameSig,0)
    disp('User selected Cancel!');
    clear global
    return
end
disp(['User selected ',PathNameSig]);

% Load  Gain Ref
disp('Load Gain Ref!')
[fileName,pathName] = uigetfile('*.mat','Select GainRef');
load(fullfile(pathName,fileName),'GainRef','NewSig','NewBack')

% Load  BF Corr
disp('Load Brighter-Fatter Correction!')
[fileName,pathName] = uigetfile('*.mat','Select Brighter-Fatter Correction');
load(fullfile(pathName,fileName),'BetaFit')

% Parameter Estimates
[fileName,pathName] = uigetfile('*.mat','Select Parameter estimates!');
Params = load(fullfile(pathName,fileName));

GainTheo  = Params.FitFacBinX(1,1);
KTheo     = Params.FitFacBinKX(1,1);

%% Load Background
Files    = dir(PathNameBack);
Size     = size(Files,1);

i        = 1;
while i<=Size
    if ~contains(Files(i).name,'.dm4')
        Files(i,:)    = [];
        Size          = Size-1;
        i             = i-1;
    end
    i=i+1;
end

WaitTics = size(Files,1);
Wait     = parfor_wait(WaitTics, 'Waitbar', true,'ReportInterval',1);

FileName = Files(1).name;
[~, img] = dmread(fullfile(PathNameBack, FileName));
Image    = zeros([size(img,1),size(img,2),size(Files,1)]);
ExpImg   = zeros([1,size(Files,1)]);

parfor i=1:size(Files,1)
    FileName      = Files(i).name;
    [tags, image] = dmread(fullfile(PathNameBack, FileName));
    Image(:,:,i)  = round(double(image));
    ExpImg(1,i)   = tags.ImageList.Unnamed1.ImageTags.Acquisition.Parameters.HighLevel.Exposure0x28s0x29.Value;
    Wait.Send;
end

SizeX    = size(Image(:,:,1),2);
SizeY    = size(Image(:,:,1),1);
Wait.Destroy;

%% Sorting
[ExpImg,Index]   = sort(ExpImg);
Image            = Image(:,:,Index);

%% Detect Cosmic Rays
Mask = zeros(size(Image));
parfor i=1:size(Image,3)
    Sig                    = Image(:,:,i);
    thres                  = ceil(abs(CutOffSigmaMask    * std(Sig,0,'all')));
    Mean                   = mean(Sig,'all');
    Sig(Sig>Mean + thres)  = NaN;
    Sig(Sig<Mean - thres)  = NaN;
    Mask(:,:,i)            = Sig;
end

parfor i=1:size(Image,3)
    Sig                  = Image(:,:,i);
    mask                 = Mask(:,:,i);
    LeftMean             = round(mean(mask(:,1:size(Sig,2)/2),2,'omitnan'));
    RightMean            = round(mean(mask(:,size(Sig,2)/2+1:end),2,'omitnan'));
    Mean                 = [ repmat(LeftMean,[1,size(Sig,2)/2]) , repmat(RightMean,[1,size(Sig,2)/2]) ];
    thres                = ceil(abs(CutOffSigma    * std(mask-Mean,0,'all','omitnan')));
    Sig(Sig-Mean> thres) = NaN;
    Sig(Sig-Mean<-thres) = NaN;
    Image(:,:,i)         = Sig;
end


%% Delete a Patch around Cosmic Ray
CountBackground = zeros([1,size(Image,3)]);
parfor i=1:size(Image,3)
    Sig       = Image(:,:,i);
    [Row, Col] = find(isnan(Sig));
    for j=1:length(Row)
        Ind1 = max(1,Row(j)-Patch);
        Ind2 = min(size(Sig,1),Row(j)+Patch);
        Ind3 = max(1,Col(j)-Patch);
        Ind4 = min(size(Sig,2),Col(j)+Patch);
        
        Sig(Ind1:Ind2,Ind3:Ind4) = NaN;
    end
    Image(:,:,i)         = Sig;
    CountBackground(1,i) = length(Row);
end

Image = Image.*repmat(GainRef,[1,1,size(Image,3)]);

%% Load Signal Back
Files    = dir(PathNameSB);
Size     = size(Files,1);

i        = 1;
while i<=Size
    if ~contains(Files(i).name,'.dm4')
        Files(i,:)    = [];
        Size          = Size-1;
        i             = i-1;
    end
    i=i+1;
end

WaitTics = size(Files,1);
Wait     = parfor_wait(WaitTics, 'Waitbar', true,'ReportInterval',1);

FileName   = Files(1).name;
[~, sig]   = dmread(fullfile(PathNameSB, FileName));
SignalBack = zeros([size(sig,1),size(sig,2),size(Files,1)]);
Exposure   = zeros([1,size(Files,1)]);


parfor i=1:size(Files,1)
    FileName           = Files(i).name;
    [tags, image]      = dmread(fullfile(PathNameSB, FileName));
    SignalBack(:,:,i)  = round(double(image));
    Exposure(1,i)      = tags.ImageList.Unnamed1.ImageTags.Acquisition.Parameters.HighLevel.Exposure0x28s0x29.Value;
    Wait.Send;
end
[ExposureBack,Index] = sort(Exposure);
SignalBack           = SignalBack(:,:,Index);

Wait.Destroy;

%% Load Signal
Files    = dir(PathNameSig);
Size     = size(Files,1);

i        = 1;
while i<=Size
    if ~contains(Files(i).name,'.dm4')
        Files(i,:)    = [];
        Size          = Size-1;
        i             = i-1;
    end
    i=i+1;
end

WaitTics = size(Files,1);
Wait     = parfor_wait(WaitTics, 'Waitbar', true,'ReportInterval',1);

FileName   = Files(1).name;
[~, sig]   = dmread(fullfile(PathNameSig, FileName));
Signal     = zeros([size(sig,1),size(sig,2),size(Files,1)]);
Exposure   = zeros([1,size(Files,1)]);


parfor i=1:size(Files,1)
    FileName      = Files(i).name;
    [tags, image] = dmread(fullfile(PathNameSig, FileName));
    Signal(:,:,i) = round(double(image));
    Exposure(1,i) = tags.ImageList.Unnamed1.ImageTags.Acquisition.Parameters.HighLevel.Exposure0x28s0x29.Value;
    Wait.Send;
end
Wait.Destroy;

[Exposure,Index]   = sort(Exposure);
Signal             = Signal(:,:,Index);

if (length(Exposure) ~= length(ExposureBack)) || any(Exposure~=ExposureBack)
    warndlg('Background exposure dos not match Signal exposure!!!')
    return
end

SignalBack         = SignalBack.* repmat(GainRef,[1,1,size(SignalBack ,3)]);
Signal             = Signal    .* repmat(GainRef,[1,1,size(Signal     ,3)]);
Signal             = Signal - SignalBack;

%% Cosmic Ray remove
WaitTics    = size(Signal,3);
WaitArt     = parfor_wait(WaitTics, 'Waitbar', true,'ReportInterval',1);

Mask        = zeros(size(Signal));
parfor i=1:size(Signal,3)
    Sig             = Signal(:,:,i);
    thres           = ceil(abs(CutOffSigmaMask    * std(Sig,0,'all','omitnan')));
    Mean            = mean(Sig,'all','omitnan');
    Sig(Sig>Mean + thres) = NaN;
    Sig(Sig<Mean - thres) = NaN;
    Mask(:,:,i)     = Sig;
end

parfor i=1:size(Signal,3)
    Sig                  = Signal(:,:,i);
    mask                 = Mask(:,:,i); 
    thres                = ceil(abs(CutOffSigma    * std(mask,0,'all','omitnan')));
    Mean                 = mean(mask,'all','omitnan');
    Sig(Sig> Mean+thres) = NaN;
    Sig(Sig< Mean-thres) = NaN;
    Signal(:,:,i)        = Sig;
    Signal(:,:,i)        = Sig;
    WaitArt.Send;
end

%% Delete a Patch around Cosmic Ray
CountSig = zeros([1,size(Signal,3)]);
parfor i=1:size(Signal,3)
    Sig       = Signal(:,:,i);
    [Row, Col] = find(isnan(Sig));
    for j=1:length(Row)
        Ind1 = max(1,Row(j)-Patch);
        Ind2 = min(size(Sig,1),Row(j)+Patch);
        Ind3 = max(1,Col(j)-Patch);
        Ind4 = min(size(Sig,2),Col(j)+Patch);
        Sig(Ind1:Ind2,Ind3:Ind4)     = NaN;
    end
    CountSig(1,i)     = length(Row);
    Signal(:,:,i)      = Sig;
end

figure;
plot(ExpImg,CountBackground,'o')
hold on
plot(Exposure,CountSig,'o')

GetNaNs                = ones(size(Signal));
GetNaNs(isnan(Signal)) = NaN; 

parfor i=1:size(Signal,3)
    Sig             = Signal(:,:,i);
    Mean            = mean(Sig,'all','omitnan');
    Sig(isnan(Sig)) = Mean;
    Signal(:,:,i)   = Sig;
end

WaitArt.Destroy;

%% Delete Saturated Pixels
for i=1:size(Signal,3)
    Sig               = ( Signal(:,:,i) + SignalBack(:,:,i) )./GainRef;
    getnan            = GetNaNs(:,:,i);
    getnan(Sig>Thres) = NaN;
    GetNaNs(:,:,i)    = getnan;
end

%% Get Noises
VARRO          = zeros([1,size(Image,3)]);

WaitTics = size(Image,3);
WaitFit  = parfor_wait(WaitTics, 'Waitbar', true,'ReportInterval',1);


BGTopLeft              = Image(1:SizeY/2    ,1:SizeX/2    ,:);
BGBottomLeft           = Image(SizeY/2+1:end,1:SizeX/2    ,:);
BGTopRight             = Image(1:SizeY/2    ,SizeX/2+1:end,:);
BGBottomRight          = Image(SizeY/2+1:end,SizeX/2+1:end,:);

%% Get Bias Mean

MeanTopLeft            = round(mean(BGTopLeft    ,2,'omitnan'));
MeanBottomLeft         = round(mean(BGBottomLeft ,2,'omitnan'));
MeanTopRight           = round(mean(BGTopRight   ,2,'omitnan'));
MeanBottomRight        = round(mean(BGBottomRight,2,'omitnan'));

MeanTopLeft            = repmat(MeanTopLeft    ,[1,size(BGTopLeft    ,2),1]);
MeanBottomLeft         = repmat(MeanBottomLeft ,[1,size(BGBottomLeft ,2),1]);
MeanTopRight           = repmat(MeanTopRight   ,[1,size(BGTopRight   ,2),1]);
MeanBottomRight        = repmat(MeanBottomRight,[1,size(BGBottomRight,2),1]);

%% Adjust Images by Mean
BGTopLeft              = BGTopLeft     - MeanTopLeft;
BGBottomLeft           = BGBottomLeft  - MeanBottomLeft;
BGTopRight             = BGTopRight    - MeanTopRight;
BGBottomRight          = BGBottomRight - MeanBottomRight;

Img                    = [BGTopLeft,BGTopRight;BGBottomLeft,BGBottomRight];
Means                  = [MeanTopLeft,MeanTopRight;MeanBottomLeft,MeanBottomRight];
%% Get Noises

parfor i=1:size(Image,3)
    VARRO(1,i)           = std(Img(:,:,i)    ,0,'all','omitnan').^2;
    WaitFit.Send;
end
WaitFit.Destroy;

MeanB         = std(Means    ,0,'all').^2;
VARB          = tinv(0.95,length(ExpImg).*SizeY).*sqrt(2.*MeanB.^2./(length(ExpImg).*SizeY - 1))./2; 

%%  Delete Outliners, Fit and est. errors

options       = optimset('Display','none','TolFun',1e-10,'TolX',1e-10);

eqn           = @(x) sum((abs(x(1)) + abs(x(2)).*ExpImg - VARRO).^2);
x             = [16 ,0.08 ];
x             = fminsearch(eqn,x,options);
TotalRO       = abs(x(1));
ThermTotal    = abs(x(2));

StdErr        = sqrt(sum((VARRO - TotalRO - ThermTotal.*ExpImg).^2)./(length(ExpImg)-2));
VARMean       = tinv(0.95,length(ExpImg)).*StdErr.* sqrt(sum(ExpImg.^2)./(length(ExpImg)*sum((ExpImg-mean(ExpImg)).^2)));
VARTherm      = tinv(0.95,length(ExpImg)).*StdErr.* sqrt(           1./                sum((ExpImg-mean(ExpImg)).^2));

%% Results && Round to significant decimal

[meanRO,stdMean,StrMeanRO]      = SigDec(1/2.*TotalRO,1/2.*VARMean);

[thermTL,stdThermTL,StrThermTL] = SigDec(1/2.*ThermTotal,1/2.*VARTherm);

[meanTLB,stdTLB,StrMeanTLB]     = SigDec(1/2.*MeanB,1/2.*VARB);


ReadOutParameter = ['   ReadOut Std. : ' ,num2str(meanRO  ,StrMeanRO  ),char(177),num2str(stdMean   ,StrMeanRO ),' Counts'  ];
ThermParameter   = ['   Therm VAR.   : ' ,num2str(thermTL ,StrThermTL ),char(177),num2str(stdThermTL,StrThermTL),' Counts/s'];
BiasParameter    = ['   Bias Std.    : ' ,num2str(meanTLB ,StrMeanTLB ),char(177),num2str(stdTLB    ,StrMeanTLB),' Counts'  ];

disp('------------------------------------------------')
disp('------------------------------------------------')
disp('------------------------------------------------')
disp('Fitting Results for whole Detector:')
disp('                                                ')
disp('                                                ')
disp(ReadOutParameter)
disp('------------------------------------------------')
disp(ThermParameter)
disp('------------------------------------------------')
disp(BiasParameter)
disp('------------------------------------------------')


%% Calculate Std's

SigStd  = zeros([1,size(Signal,3)]);
MeanSig = zeros([1,size(Signal,3)]);
No      = zeros([1,size(Signal,3)]);

SizeZ          = size(Signal,3);
parfor i=1:SizeZ
    Sig          = Signal(:,:,i).*GetNaNs(:,:,i);
    SigStd(1,i)  = std(Sig,0,'all','omitnan');
    MeanSig(1,i) = mean(Sig,'all','omitnan');
    No(1,i)      = sum(~isnan(Sig),'all');
end

ErrVARTotal   = 2 .* SigStd.^4 ./(No-1);
ErrMeanTotal  = (tinv(0.95,No) .* SigStd./sqrt(No)).^2;
ErrVARTotal   = sqrt(ErrVARTotal  + VARB  + VARTherm.*Exposure.^2 + VARMean);
ErrMeanTotal  = sqrt(ErrMeanTotal + (MeanB + ThermTotal.*Exposure + TotalRO)/SizeX*SizeY);

%% Calculate Low Gain
 VARBackground  = TotalRO + ThermTotal.*Exposure + MeanB;
 FitGain        = VARBackground + KTheo.^2 .* MeanSig.^2;
 BetaCorr       = BetaFit(1,round(MeanSig)+1);
 
%% Plot results

figure;
plot(FitGain +  BetaCorr.*GainTheo.*(1+KTheo.^2).*MeanSig ,MeanSig,'Color','r','LineWidth',2);
hold on
errorbar(SigStd.^2,MeanSig,ErrMeanTotal,ErrMeanTotal,ErrVARTotal,ErrVARTotal,'o','Color','b','MarkerSize',8);
title('Variance-Mean Plot Image');
xlabel('Variance [Counts]');
ylabel('Mean value [Counts]');
set(gca,'FontSize', 18)

figure;
errorbar((SigStd.^2-FitGain-  BetaCorr.*GainTheo.*(1+KTheo.^2).*MeanSig ),MeanSig,ErrMeanTotal,ErrMeanTotal,ErrVARTotal,ErrVARTotal,'o','Color','b','MarkerSize',8);
hold on
xline(0,'LineWidth',2)
title('Variance-Mean Residual Plot ');
xlabel('Variance Difference [Counts]');
ylabel('Mean value [Counts]');
set(gca,'FontSize', 18)

Ref            = mean(NewSig,'all');
eqn            = @(x) SatMeanCorr(MeanSig,SigStd,VARBackground,GainTheo,KTheo,x(1),x(2),x(3),Ref,BetaCorr);
options        = optimset('Display','none','TolFun',1e-60,'TolX',1e-60);
x              = [1e-12,1e-12,0];
x              = fminsearch(eqn,x,options);
Coeff1         = x(1)
Coeff2         = x(2)
Coeff3         = x(3)
FitCoeffs      = SatMeanVal(MeanSig,Coeff1,Coeff2,Coeff3,Ref);

RelGain        = (SigStd.^2 - VARBackground - KTheo.^2 .* MeanSig.^2               - BetaCorr.*GainTheo.*(1+KTheo.^2).*MeanSig            )./ MeanSig;
RelGain2       = (SigStd.^2 - VARBackground - KTheo.^2 .* MeanSig.^2.*FitCoeffs.^2 - BetaCorr.*GainTheo.*(1+KTheo.^2).*MeanSig .*FitCoeffs)./(MeanSig.*FitCoeffs);

figure;
plot(MeanSig(1,2:end),RelGain(1,2:end),'o','Color','b','MarkerSize',8);
hold on
yline(0,'LineWidth',2)
plot(MeanSig(1,2:end),RelGain2(1,2:end),'o','Color','g','MarkerSize',8)
title('Variance-Mean Residual Plot ');
xlabel('Variance Difference [Counts]');
ylabel('Mean value [Counts]');
set(gca,'FontSize', 18)

pause(0.01);
%% Correct for Linearity

Variance       = (SigStd.^2 - VARBackground  - KTheo.^2.*MeanSig.^2 );

Line           = linspace(0,2^16-1,2^16)  ;
VarianceLine1  = BetaFit.*GainTheo.*(1 + KTheo.^2).*Line;

AsIs           = BetaFit.*GainTheo.*(1 + KTheo.^2).*(Line - Coeff1.*Line.^2 - Coeff2.*Line.^3 - Coeff3);
Corr1          = VarianceLine1./AsIs;
MeanRef        = round(mean(NewSig,'all'));

Corr1(1,1)     = 1;
Corr1          = Corr1./Corr1(1,MeanRef);


%% Correct for Linearity

RefSig         = round(max(NewSig,0)+1);
corr           = Corr1(min(RefSig,65535));
newSig         = (NewSig-NewBack).*corr;

GainRefCorr    = sum(newSig,3);
GainRefCorr    = GainRefCorr./mean(GainRefCorr,'all');
GainRefCorr    = GainRefCorr.^(-1);

%% Correct Linearization
GR          = repmat(GainRef    ,[1,1,SizeZ]);
GainRefCorr = repmat(GainRefCorr,[1,1,SizeZ]);

SB          = SignalBack./GR;
S           = Signal    ./GR;

S           = S + SB;
sig         = round(max(S,0)+1);
corr        = Corr1(min(sig,65535));
S           = (S-SB).*corr;
GainLin     = reshape(mean(mean(corr    .*GetNaNs,1,'omitnan'),2),[1,SizeZ]);

S           = S.*GainRefCorr;

%% Calculate Std's
SigStdC1  = zeros([1,SizeZ]);
MeanSigC1 = zeros([1,SizeZ]);
parfor i=1:SizeZ
    Sig             = S(:,:,i).*GetNaNs(:,:,i);
    SigStdC1(1,i)   = std(Sig,0,'all','omitnan');
    MeanSigC1(1,i)  = abs(mean(Sig,'all','omitnan'));
end

ErrVARTotalC1   = 2 .* SigStdC1.^4 ./(No-1);
ErrMeanTotalC1  = (tinv(0.95,No) .* SigStdC1./sqrt(No)).^2;
ErrVARTotalC1   = sqrt(ErrVARTotalC1  + VARMean + VARTherm.*Exposure.^2 + VARB);
ErrMeanTotalC1  = sqrt(ErrMeanTotalC1 + (MeanB + ThermTotal.*Exposure + TotalRO)/SizeX*SizeY);
VarianceC1      = SigStdC1.^2 - VARBackground.*GainLin.^2 - KTheo.^2 .* MeanSigC1.^2;

%% Iterate for best approximatio

Signal         = Signal    ./repmat(GainRef,[1,1,size(Signal    ,3)]);
SignalBack     = SignalBack./repmat(GainRef,[1,1,size(SignalBack,3)]);

Signal         = Signal + SignalBack;

% tic;
% eqn            = @(x) SatCorr(Signal,SignalBack,GetNaNs,NewSig,NewBack,VARBackground,x(1),x(2),x(3),GainTheo,KTheo,0,BetaCorr);
% options        = optimset('Display','none','TolFun',10','TolX',1e-3);
% x              = [Coeff1,Coeff2,Coeff3];
% x              = fminsearch(eqn,x,options);
% Coeff1         =     x(1);
% Coeff2         =     x(2);
% Coeff3         =     x(3);
% toc;

tic;
eqn            = @(x) SatCorr(Signal,SignalBack,GetNaNs,NewSig,NewBack,VARBackground,x(1),x(2),x(3),abs(x(4)),BetaCorr);
options        = optimset('Display','none','TolFun',1e-3','TolX',1e-6);
x              = [Coeff1,Coeff2,Coeff3,GainTheo];
x              = fminsearch(eqn,x,options);
Coeff1         =     x(1);
Coeff2         =     x(2);
Coeff3         =     x(3);
Gain           = abs(x(4));
toc;

[Corr,Signal,GainLin,k]   = SatCorrVals(Signal,SignalBack,GetNaNs,NewSig,NewBack,Gain,Coeff1,Coeff2,Coeff3);
clearvars NewSig NewBack SignalBack
Line           = linspace(0,2^16-1,2^16) ;
VarianceLine2  = BetaFit.*Gain.*(1+k.^2).*Line;

Q1= ['Best Saturation Parameters | Coeff1 = ',num2str(Coeff1),' | Coeff2 = ',num2str(Coeff2),' | Coeff3 = ',num2str(Coeff3,'%.4f'),' | Gain = ',num2str(Gain,'%.4f') ,' | k = ',num2str(k,'%.10f')];
disp(Q1);

%% Calculate Std's

SigStdC2  = zeros([1,SizeZ]);
MeanSigC2 = zeros([1,SizeZ]);
parfor i=1:SizeZ
    Sig             = Signal(:,:,i).*GetNaNs(:,:,i);
    SigStdC2(1,i)   = std(Sig,0,'all','omitnan');
    MeanSigC2(1,i)  = mean(Sig,'all','omitnan');
end

ErrVARTotalC2   = 2 .* SigStdC2.^4 ./(No-1);
ErrMeanTotalC2  = (tinv(0.95,No) .* SigStdC2./sqrt(No)).^2;
ErrVARTotalC2   = sqrt(ErrVARTotalC2  + VARB  + VARTherm.*Exposure.^2 + VARMean);
ErrMeanTotalC2  = sqrt(ErrMeanTotalC2 + (MeanB + ThermTotal.*Exposure + TotalRO)/SizeX*SizeY);
VarianceC2      = SigStdC2.^2 - VARBackground.*GainLin.^2 - k.^2 .* MeanSigC2.^2;

figure;
plot(MeanSig,Variance,'x','Color','r','LineWidth',1);
hold on
plot(Line,AsIs,'Color','r','LineWidth',2);
errorbar(MeanSigC1,VarianceC1,ErrVARTotalC1,ErrVARTotalC1,ErrMeanTotalC1,ErrMeanTotalC1,'x','Color','b','LineWidth',1);
errorbar(MeanSigC2,VarianceC2,ErrVARTotalC2,ErrVARTotalC2,ErrMeanTotalC2,ErrMeanTotalC2,'x','Color','g','LineWidth',1)
plot(Line,VarianceLine1,'Color','b','LineWidth',2)
legend('As Is','As Is Fit','Linearized Mean','Linearized Pixel','Linearized Fit')

figure;

plot(MeanSig,Variance-AsIs(1,abs(round(MeanSig))+1),'x','Color','r','LineWidth',1);
hold on
errorbar(MeanSigC1,VarianceC1-VarianceLine1(1,abs(round(MeanSigC1))+1),ErrVARTotalC1,ErrVARTotalC1,ErrMeanTotalC1,ErrMeanTotalC1,'x','Color','b','LineWidth',1)
errorbar(MeanSigC2,VarianceC2-VarianceLine2(1,abs(round(MeanSigC2))+1),ErrVARTotalC2,ErrVARTotalC2,ErrMeanTotalC2,ErrMeanTotalC2,'x','Color','g','LineWidth',1)
yline(0,'Color','k','LineWidth',2)
legend('As Is','Linearized','Linearized Pixel')


%% Calculate Gain
VARBackground  = VARBackground.*GainLin.^2;
Ind            = SizeZ;

eqn            = @(x) sum((SigStdC2(1,1:Ind).^2 - VARBackground(1,1:Ind) - abs(x(1)) .*BetaCorr.* MeanSigC2(1,1:Ind) - abs(x(2)).^2 .* MeanSigC2(1,1:Ind).^2 ).^2);
options        = optimset('Display','none','TolFun',1e-60,'TolX',1e-60);
x              = [Gain,k];
x              = fminsearch(eqn,x,options);
gain           = abs(x(1));
k              = abs(x(2));
Offset         =     0  ;

FitGainC2      = VARBackground + Offset + gain.*BetaCorr.*MeanSigC2  + k.^2 .* MeanSigC2.^2;

StdErrTotal    = sqrt(sum((SigStdC2(1,1:Ind).^2 - FitGainC2(1,1:Ind)).^2)/(length(MeanSigC2(1:Ind))-3));
h11            = length(MeanSigC2(1,1:Ind));
h22            = sum( (MeanSigC2(1,1:Ind)-mean(MeanSigC2(1,1:Ind),'all')).^2 );
h33            = sum( (MeanSigC2(1,1:Ind)-mean(MeanSigC2(1,1:Ind),'all')).^4 );
h13            = h22;

C11            = h33./(h11.*h33 - h13.^2);
C22            = 1./h22;
C33            = h11./(h11.*h33 - h13.^2);

ErrOff         = StdErrTotal .*sqrt(C11);
StdOff         = tinv(0.95,length(MeanSigC2(1,1:Ind))) .* ErrOff;

Errk2          = StdErrTotal .*sqrt(C33);
Errk2          = tinv(0.95,length(MeanSigC2(1,1:Ind))) .* Errk2;

Gain           = gain/(1+k^2);
ErrGain        = StdErrTotal .*sqrt(C22);
ErrGain        = sqrt((ErrGain/(1+k^2))^2 + (Errk2.* 2.*2*k * gain/(1+k^2)^2)^2);
StdGain        = tinv(0.95,length(MeanSigC2(1,1:Ind))) .* ErrGain;

Stdk           = 1/2 * Errk2/k;


disp(['Gain= ', num2str(Gain), char(177),num2str(StdGain)]);
disp(['k-Val  = ', num2str(k), char(177),num2str(Stdk)]);
disp(['Offset= ', num2str(Offset), char(177),num2str(StdOff)]);

[Gain,StdGain,StrGain] = SigDec(Gain,StdGain);
[k,Stdk,Strk]          = SigDec(k,Stdk);
[Offset,StdOff,StrOff] = SigDec(Offset,StdOff);

%% Plot results

figure;
plot(FitGainC2,MeanSigC2,'Color','r','LineWidth',2);
hold on
errorbar(SigStdC2.^2,MeanSigC2,ErrMeanTotalC2,ErrMeanTotalC2,ErrVARTotalC2,ErrVARTotalC2,'o','Color','b','MarkerSize',8);
title('Variance-Mean Plot Image');
xlabel('Variance [Counts]');
ylabel('Mean value [Counts]');
set(gca,'FontSize', 18)
txt = {['Gain Value:',num2str(Gain,StrGain),char(177),num2str(StdGain,StrGain)];['k-Value:      ' ,num2str(k,Strk),char(177),num2str(Stdk,Strk)];['Offset:        ' ,num2str(Offset,StrOff),char(177),num2str(StdOff,StrOff)]};
text(min(SigStdC2.^2,[],'all'),max(MeanSigC2,[],'all')*0.95,txt)

figure;
errorbar((SigStdC2.^2-FitGainC2),MeanSigC2,ErrMeanTotalC2,ErrMeanTotalC2,ErrVARTotalC2,ErrVARTotalC2,'o','Color','b','MarkerSize',8);
hold on
xline(0,'LineWidth',2)
title('Variance-Mean Residual Plot ');
xlabel('Variance Difference [Counts]');
ylabel('Mean value [Counts]');
set(gca,'FontSize', 18)
save('NonLinCorrNoise.mat','Corr');
clearvars all
end

function MSE = SatMeanCorr(MeanSig,SigStd,VARBackground,GainTheo,KTheo,Coeff1,Coeff2,Coeff3,Ref,BetaCorr)

Coeff     = (MeanSig - Coeff1.*MeanSig.^2 - Coeff2.*MeanSig.^3 - Coeff3)./MeanSig;
CoeffRef  = (Ref - Coeff1.*Ref.^2 - Coeff2.*Ref.^3- Coeff3)./Ref;
Coeff     = Coeff./CoeffRef;
MeanSig   = MeanSig.*Coeff;
Func      = SigStd.^2 - VARBackground  - KTheo.^2.*MeanSig.^2 - BetaCorr.* GainTheo.*(1+KTheo.^2).*MeanSig;
%Func      = Func(1,2:end)./MeanSig(1,2:end).*mean(MeanSig(1,2:end),'all');

MSE       = sum(Func.^2);
clearvars -except MSE
end

function Coeff = SatMeanVal(MeanSig,Coeff1,Coeff2,Coeff3,Ref)

Coeff     = (MeanSig - Coeff1.*MeanSig.^2 - Coeff2.*MeanSig.^3-Coeff3)./MeanSig;
CoeffRef  = (Ref - Coeff1.*Ref.^2 - Coeff2.*Ref.^3-Coeff3)./Ref;
Coeff     = Coeff./CoeffRef;

clearvars -except Coeff
end

function MSE = SatCorr(Signal,SignalBack,NaNs,NewSig,NewBack,VARBackground,Coeff1,Coeff2,Coeff3,Gain,BetaCorr)
SizeZ        = size(Signal,3);

%% Correct for Linearity
Line         = linspace(0,2^16-1,2^16);
AsIs         = Line - Coeff1.*Line.^2 - Coeff2.*Line.^3 - Coeff3;
Corr         = Line./AsIs;
Corr(1,1)    = 1;
            
MeanRef      = round(mean(NewSig,'all'));
Corr         = Corr./Corr(1,MeanRef);

%% Correct for Linearity

RefSig       = round(max(NewSig,0)+1);
corr         = Corr(min(RefSig,65535));
NewSig       = NewSig .*corr;
NewBack      = NewBack.*corr;

NewSig       = NewSig-NewBack;

GainRefCorr  = sum(NewSig,3);
MeanSig      = mean(GainRefCorr,'all');
GainRefCorr  = GainRefCorr./MeanSig;
GainRefCorr  = GainRefCorr.^(-1);
GainRefCorr  = repmat(GainRefCorr,[1,1,SizeZ]);

k            = sqrt(Gain./MeanSig + std(sum(NewBack(:,:,1:2:end)-NewBack(:,:,2:2:end),3),0,'all').^2./MeanSig.^2 );

sig          = round(max(Signal,0)+1);
corr         = Corr(min(sig,65535));
Signal       = (Signal-SignalBack) .* corr .* GainRefCorr;

GainLin      = reshape(mean(mean(corr.*NaNs,1,'omitnan'),2),[1,SizeZ]);

SigStdC      = zeros([1,SizeZ]);
MeanSigC     = zeros([1,SizeZ]);

for i=1:SizeZ
    Sig            = Signal(:,:,i).*NaNs(:,:,i);
    SigStdC(1,i)   =  std(Sig,0,'all','omitnan');
    MeanSigC(1,i)  = mean(Sig,   'all','omitnan');
end

%% Calculate Std's
VarianceC      = SigStdC.^2  - VARBackground .*GainLin.^2 - k.^2 .* MeanSigC.^2; 
Func           = VarianceC - BetaCorr.*Gain.*(1+k.^2).*MeanSigC;
%Func           = Func(1,2:end)./MeanSigC(1,2:end).*mean(MeanSigC(1,2:end),'all');

MSE            = sum(Func.^2);

disp(['MSE = ',num2str(MSE,'%.5f'),' | Gain = ',num2str(Gain,'%.5f'),' | k = ',num2str(k,'%.6f'),' | Coeff1 = ',num2str(Coeff1),' | Coeff2 = ',num2str(Coeff2),' | Coeff3 = ',num2str(Coeff3)]);

clearvars -except MSE
end

function [Corr,Signal,GainLin,k] = SatCorrVals(Signal,SignalBack,NaNs,NewSig,NewBack,Gain,Coeff1,Coeff2,Coeff3)

SizeZ        = size(Signal,3);

%% Correct for Linearity
Line         = linspace(0,2^16-1,2^16);
AsIs         = Line - Coeff1.*Line.^2 - Coeff2.*Line.^3 -Coeff3;
Corr         = Line./AsIs;
Corr(1,1)    = 1;
            
MeanRef      = round(mean(NewSig,'all'));
Corr         = Corr./Corr(1,MeanRef);
%% Correct for Linearity

RefSig       = round(max(NewSig,0)+1);
corr         = Corr(min(RefSig,65535));
NewSig       = NewSig .*corr;
NewBack      = NewBack.*corr;

NewSig       = NewSig-NewBack;

GainRefCorr  = sum(NewSig,3);
MeanSig      = mean(GainRefCorr,'all');
GainRefCorr  = GainRefCorr./MeanSig;
GainRefCorr  = GainRefCorr.^(-1);
GainRefCorr  = repmat(GainRefCorr,[1,1,SizeZ]);

k            = sqrt(Gain./MeanSig + std(sum(NewBack(:,:,1:2:end)-NewBack(:,:,2:2:end),3),0,'all')./MeanSig.^2);

sig          = round(max(Signal,0)+1);
corr         = Corr(min(sig,65535));
Signal       = (Signal-SignalBack) .* corr .* GainRefCorr;

GainLin      = reshape(mean(mean(corr.*NaNs,1,'omitnan'),2),[1,SizeZ]);

clearvars -except Corr Signal GainLin k
end

function [Val,Std,Str] = SigDec(Val,Std)

StdStr = num2str(Std,'%f');
StdStr = erase(StdStr,'.');

for i=1:size(StdStr,2)
    No =str2double(StdStr(1,i));
    if No==1 || No==2
        Sig = i;
        break
    elseif No > 0
        Sig = i-1;
        break
    end
end
CeilDec  = 10^Sig;
Val      = round(Val.*CeilDec)./CeilDec;
Std      = ceil(Std.*CeilDec)./CeilDec;
Str      = ['%.',num2str(Sig),'f'];

clearvars -except Val Std Str
end
