# Supplementary material for: An applied noise model for scintillation-based CCD detectors in transmission electron microscopy
Source: Sci Rep. 2025 Jan 30;15:3815. doi: 10.1038/s41598-025-85982-4 (PMC11782531; doi:10.1038/s41598-025-85982-4)
Supplement: Supplementary file 2 — Supplementary Information. [file 41598_2025_85982_MOESM2_ESM.zip › Evaluation_Scripts/Fig14bc_Analysis_SignalNoise.m]

function Fig14bc_Analysis_SignalNoise
% Please note, however, that the authors disclaim any liability for damages or consequences arising from the use of the provided scripts.
% Users are responsible for ensuring the proper functioning and application of the code.
% Cite:

% Zietlow, C., Lindner, J.K.N.
% An applied noise model for scintillation-based CCD detectors in transmission electron microscopy.
% Sci Rep 15, 3815 (2025).
% https://doi.org/10.1038/s41598-025-85982-4

% if you use any of these script.

% Creates the analysis provided in Fig. 14(b and c).
% Requires the directory containing background-subtracted dark frames with increasing acquisition time as input, like is needed for the script " Fig8_Analysis_DetectorNoise".
% Requires two directories containing non-subracted signal frames and correspondingly non-subtracted background frames with the same acquisition time as the signal frames.
% Requires the selection of the gain reference file provided by the script "Fig5_Fig12ab_Create_GainRef".
% Requires the selection of the brighter-fatter file provided by the script "Fig13b_Analysis_Brighter_Fatter".
% Requires the selection of the non-linearity correction file provided by the script "Fig14a_Create_NonLin_Correction".
% Requires the selection of the Gain parameter file provided by the script "Fig12c_Fig13a_Fig17abc_Create_PearsonSignal" for parameter estimation.


%% Parameter
CutOffSig      =  5;                         % cosmic ray detection
CutOffSigMask  =  3;                         % cosmic ray detection
Patch          =  2;                         % Patch size for cosmic ray removal
Thres          = 65400;                      % Detector limit

%% Load Data
% Load Background
PathNameBack = uigetdir(pwd,'Select Background data');
if isequal(PathNameBack,0)
    disp('User selected Cancel!');
    clear global
    return
end
disp(['User selected ',PathNameBack]);

% Load Signal Background
PathNameSB = uigetdir(pwd,'Select Signal Background data');
if isequal(PathNameSB,0)
    disp('User selected Cancel!');
    clear global
    return
end
disp(['User selected ',PathNameSB]);

% Load Signal
PathNameSig = uigetdir(pwd,'Select Signal data');
if isequal(PathNameSig,0)
    disp('User selected Cancel!');
    clear global
    return
end
disp(['User selected ',PathNameSig]);

% Load Gain Reference
[fileName,pathName] = uigetfile('*.mat','Select GainRef');
load(fullfile(pathName,fileName),'GainRef','NewSig','NewBack')
disp(['User selected GainRef ',fileName]);


% Load Saturation
answer = questdlg('Correct saturation effects?', 'Saturation','Yes', 'No','No');
switch answer
    case 'Yes'
        % Load  BF Corr
        disp('Load Brighter-Fatter Correction!')
        [fileName,pathName] = uigetfile('*.mat','Select Brighter-Fatter Correction');
        load(fullfile(pathName,fileName),'BetaFit')
        
        [fileName,pathName] = uigetfile('*.mat','Select SatCorr');
        if ~isequal(pathName,0)
            Corr        = load(fullfile(pathName,fileName));
            Corr        = Corr.Corr;

            Mean        = round(mean(NewSig,'all'));
            Corr        = Corr./Corr(Mean+1);
            disp(['User selected Gain correction ',fileName]);
        else
            answer = 'No';
            GainLin = 1;
            disp('Saturation was not corrected!');
        end
    otherwise
        GainLin = 1;
        disp('Saturation was not corrected!');
        BetaFit = ones(1,2^16-1);
end

% Parameter Estimates
[fileName,pathName] = uigetfile('*.mat','Select Parameter estimates!');
Params = load(fullfile(pathName,fileName));

FitBin  = Params.FitFacBinX;
FitBinK = Params.FitFacBinKX;

answerEELS = questdlg('Full, EELS or 1. Quadrant ROI?', 'Selection of ROI','Full','EELS','Full');

%% Load Background
Files    = dir(PathNameBack);
Size     = size(Files,1);

i        = 1;
while i<=Size
    if ~contains(Files(i).name,'.dm4')
        Files(i,:)    = [];
        Size          = Size-1;
        i             = i-1;
    end
    i=i+1;
end

WaitTics = size(Files,1);
Wait     = parfor_wait(WaitTics, 'Waitbar', true,'ReportInterval',1);

FileNameBack = Files(1).name;
[~, img] = dmread(fullfile(PathNameBack, FileNameBack));
Image    = zeros([size(img,1),size(img,2),size(Files,1)]);
ExpImg   = zeros([1,size(Files,1)]);

parfor i=1:size(Files,1)
    FileNameBack  = Files(i).name;
    [tags, image] = dmread(fullfile(PathNameBack, FileNameBack));
    Image(:,:,i)  = round(double(image));
    ExpImg(1,i)   = tags.ImageList.Unnamed1.ImageTags.Acquisition.Parameters.HighLevel.Exposure0x28s0x29.Value;
    Wait.Send;
end

SizeX    = size(Image(:,:,1),2);
SizeY    = size(Image(:,:,1),1);
Wait.Destroy;

%% Sorting
[ExpImg,Index]   = sort(ExpImg);
Image            = Image(:,:,Index);

%% Detect Cosmic Rays
Mask = zeros(size(Image));
parfor i=1:size(Image,3)
    Img                    = Image(:,:,i);
    thres                  = ceil(abs(CutOffSigmaMask    * std(Img,0,'all')));
    Mean                   = mean(Img,'all');
    Img(Img>Mean + thres)  = NaN;
    Img(Img<Mean - thres)  = NaN;
    Mask(:,:,i)            = Img;
end

parfor i=1:size(Image,3)
    Img                  = Image(:,:,i);
    mask                 = Mask(:,:,i);
    LeftMean             = round(mean(mask(:,1:size(Img,2)/2),2,'omitnan'));
    RightMean            = round(mean(mask(:,size(Img,2)/2+1:end),2,'omitnan'));
    Mean                 = [ repmat(LeftMean,[1,size(Img,2)/2]) , repmat(RightMean,[1,size(Img,2)/2]) ];
    thres                = ceil(abs(CutOffSigma    * std(mask-Mean,0,'all','omitnan')));
    Img(Img-Mean> thres) = NaN;
    Img(Img-Mean<-thres) = NaN;
    Image(:,:,i)         = Img;
end


%% Delete a Patch around Cosmic Ray
parfor i=1:size(Image,3)
    Img       = Image(:,:,i);
    [Row, Col] = find(isnan(Img));
    for j=1:length(Row)
        Ind1 = max(1,Row(j)-Patch);
        Ind2 = min(size(Img,1),Row(j)+Patch);
        Ind3 = max(1,Col(j)-Patch);
        Ind4 = min(size(Img,2),Col(j)+Patch);
        
        Img(Ind1:Ind2,Ind3:Ind4) = NaN;
    end
    Image(:,:,i) = Img;
end

%% Load Signal Back
Files    = dir(PathNameSB);
Size     = size(Files,1);

i        = 1;
while i<=Size
    if ~contains(Files(i).name,'.dm4')
        Files(i,:)    = [];
        Size          = Size-1;
        i             = i-1;
    end
    i=i+1;
end

WaitTics = size(Files,1);
Wait     = parfor_wait(WaitTics, 'Waitbar', true,'ReportInterval',1);

FileNameSB   = Files(1).name;
[~, sig]     = dmread(fullfile(PathNameSB, FileNameSB));
SignalBack   = zeros([size(sig,1),size(sig,2),size(Files,1)]);
ExpBack      = zeros([1,size(Files,1)]);


parfor i=1:size(Files,1)
    FileNameSB         = Files(i).name;
    [tags, image]      = dmread(fullfile(PathNameSB, FileNameSB));
    SignalBack(:,:,i)  = round(double(image));
    ExpBack(1,i)       = tags.ImageList.Unnamed1.ImageTags.Acquisition.Parameters.HighLevel.Exposure0x28s0x29.Value;
    Wait.Send;
end
[ExpBack,Index]      = sort(ExpBack);
SignalBack           = SignalBack(:,:,Index);

Wait.Destroy;

%% Load Signal
Files    = dir(PathNameSig);
Size     = size(Files,1);

i        = 1;
while i<=Size
    if ~contains(Files(i).name,'.dm4')
        Files(i,:)    = [];
        Size          = Size-1;
        i             = i-1;
    end
    i=i+1;
end

WaitTics = size(Files,1);
Wait     = parfor_wait(WaitTics, 'Waitbar', true,'ReportInterval',1);

FileNameSB = Files(1).name;
[~, sig]   = dmread(fullfile(PathNameSig, FileNameSB));
Signal     = zeros([size(sig,1),size(sig,2),size(Files,1)]);
ExpSig     = zeros([1,size(Files,1)]);


parfor i=1:size(Files,1)
    FileNameSB    = Files(i).name;
    [tags, image] = dmread(fullfile(PathNameSig, FileNameSB));
    Signal(:,:,i) = round(double(image));
    ExpSig(1,i)   = tags.ImageList.Unnamed1.ImageTags.Acquisition.Parameters.HighLevel.Exposure0x28s0x29.Value;
    Wait.Send;
end
Wait.Destroy;

[ExpSig,Index]   = sort(ExpSig);
Signal             = Signal(:,:,Index);

if (length(ExpSig) ~= length(ExpBack)) || any(ExpSig~=ExpBack)
    warndlg('Background exposure dos not match Signal exposure!!!')
    return
end

SignalBack         = SignalBack.* repmat(GainRef,[1,1,size(SignalBack ,3)]);
Signal             = Signal    .* repmat(GainRef,[1,1,size(Signal     ,3)]);
Signal             = Signal - SignalBack;

%% Cosmic Ray remove
WaitTics    = size(Signal,3);
WaitArt     = parfor_wait(WaitTics, 'Waitbar', true,'ReportInterval',1);

Mask        = zeros(size(Signal));
parfor i=1:size(Signal,3)
    Sig             = Signal(:,:,i);
    thres           = ceil(abs(CutOffSigmaMask    * std(Sig,0,'all','omitnan')));
    Mean            = mean(Sig,'all','omitnan');
    Sig(Sig>Mean + thres) = NaN;
    Sig(Sig<Mean - thres) = NaN;
    Mask(:,:,i)     = Sig;
end

parfor i=1:size(Signal,3)
    Sig                  = Signal(:,:,i);
    mask                 = Mask(:,:,i); 
    thres                = ceil(abs(CutOffSigma    * std(mask,0,'all','omitnan')));
    Mean                 = mean(mask,'all','omitnan');
    Sig(Sig> Mean+thres) = NaN;
    Sig(Sig< Mean-thres) = NaN;
    Signal(:,:,i)        = Sig;
    Signal(:,:,i)        = Sig;
    WaitArt.Send;
end

%% Delete a Patch around Cosmic Ray

parfor i=1:size(Signal,3)
    Sig       = Signal(:,:,i);
    [Row, Col] = find(isnan(Sig));
    for j=1:length(Row)
        Ind1 = max(1,Row(j)-Patch);
        Ind2 = min(size(Sig,1),Row(j)+Patch);
        Ind3 = max(1,Col(j)-Patch);
        Ind4 = min(size(Sig,2),Col(j)+Patch);
        Sig(Ind1:Ind2,Ind3:Ind4)     = NaN;
    end
    Signal(:,:,i)      = Sig;
end

GetNaNs                = ones(size(Signal));
GetNaNs(isnan(Signal)) = NaN; 

Mean=  zeros(1,size(Signal,3));
parfor i=1:size(Signal,3)
    Sig             = Signal(:,:,i);
    Mean(1,i)       = mean(Sig,'all','omitnan');
    Sig(isnan(Sig)) = Mean(1,i);
    Signal(:,:,i)   = Sig;
end
BetaFit  = BetaFit(:,round(Mean)+1); 

WaitArt.Destroy;

%% Delete Saturated Pixels
for i=1:size(Signal,3)
    Sig               = ( Signal(:,:,i)+SignalBack(:,:,i) )./GainRef;
    getnan            = GetNaNs(:,:,i);
    getnan(Sig>Thres) = NaN;
    GetNaNs(:,:,i)    = getnan;
end


%% Correct for Linearity
SizeZ     = size(Signal,3);

switch answer
    case 'Yes'  
        RefSig       = round(max(NewSig,0)+1);
        corr         = Corr(min(RefSig,65535));
        NewSig       = (NewSig-NewBack).*corr;
        
        GainRefCorr  = sum(NewSig,3);
        GainRefCorr  = GainRefCorr./mean(GainRefCorr,'all');
        GainRefCorr  = GainRefCorr.^(-1);
        
        %% Correct Linearization       
        GainRef     = repmat(GainRef    ,[1,1,SizeZ]);

        SignalBack  = SignalBack./GainRef;
        Signal      = Signal    ./GainRef;

        Signal      = Signal + SignalBack;
        sig         = round(max(Signal,0)+1);
        corr        = Corr(min(sig,65535));
        Signal      = (Signal-SignalBack).*corr;
        GainLin     = reshape(mean(mean(corr    .*GetNaNs,1,'omitnan'),2),[1,SizeZ]);  

        Signal      = Signal.*repmat(GainRefCorr,[1,1,SizeZ]);
        Image      =  Image .*repmat(GainRefCorr,[1,1,size(Image,3)]);
           
        disp('Corrected')
    otherwise
        Image      =  Image .*repmat(GainRef,[1,1,size(Image,3)]);
end

VARRO         = zeros([1,size(Image,3)]);
MeanB         = zeros([1,size(Image,3)]);

WaitTics = size(Image,3);
WaitFit  = parfor_wait(WaitTics, 'Waitbar', true,'ReportInterval',1);


BGTopLeft              = Image(1:SizeY/2    ,1:SizeX/2    ,:);
BGBottomLeft           = Image(SizeY/2+1:end,1:SizeX/2    ,:);
BGTopRight             = Image(1:SizeY/2    ,SizeX/2+1:end,:);
BGBottomRight          = Image(SizeY/2+1:end,SizeX/2+1:end,:);

%% Get Bias Mean

MeanTopLeft            = round(mean(BGTopLeft    ,2,'omitnan'));
MeanBottomLeft         = round(mean(BGBottomLeft ,2,'omitnan'));
MeanTopRight           = round(mean(BGTopRight   ,2,'omitnan'));
MeanBottomRight        = round(mean(BGBottomRight,2,'omitnan'));

MeanTopLeft            = repmat(MeanTopLeft    ,[1,size(BGTopLeft    ,2),1]);
MeanBottomLeft         = repmat(MeanBottomLeft ,[1,size(BGBottomLeft ,2),1]);
MeanTopRight           = repmat(MeanTopRight   ,[1,size(BGTopRight   ,2),1]);
MeanBottomRight        = repmat(MeanBottomRight,[1,size(BGBottomRight,2),1]);

%% Adjust Images by Mean
BGTopLeft              = BGTopLeft     - MeanTopLeft;
BGBottomLeft           = BGBottomLeft  - MeanBottomLeft;
BGTopRight             = BGTopRight    - MeanTopRight;
BGBottomRight          = BGBottomRight - MeanBottomRight;

Img                    = [BGTopLeft,BGTopRight;BGBottomLeft,BGBottomRight];
Means                  = [MeanTopLeft,MeanTopRight;MeanBottomLeft,MeanBottomRight];
%% Get Noises

parfor i=1:size(Image,3)
    VARRO(1,i)       = std(Img(:,:,i)    ,0,'all','omitnan').^2;
    MeanB(1,i)       = std(Means(:,:,i)  ,0,'all').^2;
    WaitFit.Send;
end
WaitFit.Destroy;

VARB         = tinv(0.95,length(MeanB)).*std(MeanB,0,'all')/sqrt(length(MeanB));
MeanB        = mean(MeanB,'all');

%%  Delete Outliners, Fit and est. errors

options       = optimset('Display','none','TolFun',1e-10,'TolX',1e-10);

eqn           = @(x) sum((abs(x(1)) + abs(x(2)).*ExpImg - VARRO).^2);
x             = [16 ,0.08 ];
x             = fminsearch(eqn,x,options);
TotalRO       = abs(x(1));
ThermTotal    = abs(x(2));

StdErr        = sqrt(sum((VARRO - TotalRO - ThermTotal.*ExpImg).^2)./(length(ExpImg)-2));
VARMean       = tinv(0.95,length(ExpImg)).*StdErr.* sqrt(sum(ExpImg.^2)./(length(ExpImg)*sum((ExpImg-mean(ExpImg)).^2)));
VARTherm      = tinv(0.95,length(ExpImg)).*StdErr.* sqrt(             1./                sum((ExpImg-mean(ExpImg)).^2));

%% Results && Round to significant decimal

[meanRO,stdMean,StrMeanRO]      = SigDec(1/2.*TotalRO,1/2.*VARMean);

[thermTL,stdThermTL,StrThermTL] = SigDec(1/2.*ThermTotal,1/2.*VARTherm);

[meanTLB,stdTLB,StrMeanTLB]     = SigDec(1/2.*MeanB,1/2.*VARB);


ReadOutParameter = ['   ReadOut VAR. : ' ,num2str(meanRO  ,StrMeanRO  ),char(177),num2str(stdMean   ,StrMeanRO ),' Counts'  ];
ThermParameter   = ['   Therm VAR.   : ' ,num2str(thermTL ,StrThermTL ),char(177),num2str(stdThermTL,StrThermTL),' Counts/s'];
BiasParameter    = ['   Bias VAR.    : ' ,num2str(meanTLB ,StrMeanTLB ),char(177),num2str(stdTLB    ,StrMeanTLB),' Counts'  ];

disp('------------------------------------------------')
disp('------------------------------------------------')
disp('------------------------------------------------')
disp('Fitting Results for whole Detector:')
disp('                                                ')
disp('                                                ')
disp(ReadOutParameter)
disp('------------------------------------------------')
disp(ThermParameter)
disp('------------------------------------------------')
disp(BiasParameter)
disp('------------------------------------------------')

%% Calculate Std's

if contains(answerEELS,'EELS')
   Signal      = Signal(895:1154,:,:);
   GetNaNs    = GetNaNs(895:1154,:,:);
end

SizeX = size(Signal,2);
SizeY = size(Signal,1);

SigStd  = zeros([1,SizeZ]);
MeanSig = zeros([1,SizeZ]);
No      = zeros([1,SizeZ]);

parfor i=1:SizeZ
    Sig          = Signal(:,:,i).*GetNaNs(:,:,i);
    SigStd(1,i)  = std(Sig,0,'all','omitnan');
    MeanSig(1,i) = abs(mean(Sig,'all','omitnan'));
    No(1,i)      = sum(~isnan(Sig),'all');
end

ErrVARTotal   = 2 .* SigStd.^4 ./(No-1);
ErrMeanTotal  = (tinv(0.95,No) .* SigStd./sqrt(No)).^2;
ErrVARTotal   = sqrt(ErrVARTotal  + VARB  + VARTherm.*ExpSig.^2 + VARMean);
ErrMeanTotal  = sqrt(ErrMeanTotal + (MeanB + ThermTotal.*ExpSig + TotalRO)/SizeX*SizeY);

%% Calculations for Gain and k-Value

Ind            = size(MeanSig,2);
VARBackground  = TotalRO + ThermTotal.*ExpSig + MeanB;
VARBackground  = VARBackground.*GainLin.^2;

eqn            = @(x) sum((SigStd(1,1:Ind).^2  - VARBackground(1,1:Ind) - abs(x(1)).*BetaFit.* MeanSig(1,1:Ind) - abs(x(2)).^2 .* MeanSig(1,1:Ind).^2 ).^2);
options        = optimset('Display','none','TolFun',1e-10,'TolX',1e-10);
x              = [FitBin(1,1),FitBinK(1,1)];
x              = fminsearch(eqn,x,options);
gain           = abs(x(1));
k              = abs(x(2));
Offset         = 0;

FitGain        = VARBackground + gain.*BetaFit.*MeanSig + k.^2 .* MeanSig.^2 + Offset;

StdErrTotal    = sqrt(sum((SigStd(1,1:Ind).^2 - FitGain(1,1:Ind)).^2)/(length(MeanSig(1:Ind))-3));
h11            = length(MeanSig(1,1:Ind));
h22            = sum( (MeanSig(1,1:Ind)-mean(MeanSig(1,1:Ind),'all')).^2 );
h33            = sum( (MeanSig(1,1:Ind)-mean(MeanSig(1,1:Ind),'all')).^4 );
h13            = h22;

C11            = h33./(h11.*h33 - h13.^2);
C22            = 1./h22;
C33            = h11./(h11.*h33 - h13.^2);

ErrOff         = StdErrTotal .*sqrt(C11);
StdOff         = tinv(0.95,length(MeanSig(1,1:Ind))) .* ErrOff;

Errk2          = StdErrTotal .*sqrt(C33);
Errk2          = tinv(0.95,length(MeanSig(1,1:Ind))) .* Errk2;

Gain           = gain/(1+k^2);
ErrGain        = StdErrTotal .*sqrt(C22);
ErrGain        = sqrt((ErrGain/(1+k^2))^2 + (Errk2.* 2.*2*k * gain/(1+k^2)^2)^2);
StdGain        = tinv(0.95,length(MeanSig(1,1:Ind))) .* ErrGain;

Stdk           = 1/2 * Errk2/k;


disp(['Gain   = ', num2str(Gain), char(177),num2str(StdGain)]);
disp(['k-Val  = ', num2str(k), char(177),num2str(Stdk)]);
disp(['Offset = ', num2str(Offset), char(177),num2str(StdOff)]);

[Gain,StdGain,StrGain] = SigDec(Gain,StdGain);
[k,Stdk,Strk]          = SigDec(k,Stdk);
[Offset,StdOff,StrOff] = SigDec(Offset,StdOff);

%% Plot results

figure;
errorbar(SigStd.^2,MeanSig,ErrMeanTotal,ErrMeanTotal,ErrVARTotal,ErrVARTotal,'o','Color','b','MarkerSize',8,'LineWidth',1);
hold on
plot(FitGain,MeanSig,'Color','r','LineWidth',2);

title('Variance-Mean Plot Image');
xlabel('Variance [Counts]');
ylabel('Mean value [Counts]');
set(gca,'FontSize', 18)
txt = {['Gain Value:',num2str(Gain,StrGain),char(177),num2str(StdGain,StrGain)];['k-Value:      ' ,num2str(k,Strk),char(177),num2str(Stdk,Strk)];['Offset:        ' ,num2str(Offset,StrOff),char(177),num2str(StdOff,StrOff)]};
text(min(SigStd.^2,[],'all'),max(MeanSig,[],'all')*0.95,txt)

figure;
errorbar(SigStd.^2-FitGain,MeanSig,ErrMeanTotal,ErrMeanTotal,ErrVARTotal,ErrVARTotal,'o','Color','b','MarkerSize',8,'LineWidth',1);
hold on
xline(0,'LineWidth',2)
title('Variance-Mean Residual Plot ');
xlabel('Variance Difference [Counts]');
ylabel('Mean value [Counts]');
set(gca,'FontSize', 18)

clearvars all
end

function [Val,Std,Str] = SigDec(Val,Std)

StdStr = num2str(Std,'%f');
StdStr = erase(StdStr,'.');

for i=1:size(StdStr,2)
    No =str2double(StdStr(1,i));
    if No==1 || No==2
        Sig = i;
        break
    elseif No > 0
        Sig = i-1;
        break
    end
end
CeilDec  = 10^Sig;
Val      = round(Val.*CeilDec)./CeilDec;
Std      = ceil(Std.*CeilDec)./CeilDec;
Str      = ['%.',num2str(Sig),'f'];

clearvars -except Val Std Str
end
