# Supplementary material for: An applied noise model for scintillation-based CCD detectors in transmission electron microscopy
Source: Sci Rep. 2025 Jan 30;15:3815. doi: 10.1038/s41598-025-85982-4 (PMC11782531; doi:10.1038/s41598-025-85982-4)
Supplement: Supplementary file 2 — Supplementary Information. [file 41598_2025_85982_MOESM2_ESM.zip › Evaluation_Scripts/Fig14d_Analysis_BRE_Non_Linearity.m]

function Fig14d_Analysis_BRE_Non_Linearity
% Please note, however, that the authors disclaim any liability for damages or consequences arising from the use of the provided scripts.
% Users are responsible for ensuring the proper functioning and application of the code.
% Cite:

% Zietlow, C., Lindner, J.K.N.
% An applied noise model for scintillation-based CCD detectors in transmission electron microscopy.
% Sci Rep 15, 3815 (2025).
% https://doi.org/10.1038/s41598-025-85982-4

% if you use any of these script.

% Creates the analysis provided in Fig. 14(d).
% Requires the selection of the gain reference file provided by the script "Fig5_Fig12ab_Create_GainRef".
% Requires the selection of the biad frame file provided by the script "Fig4_Create_BiasFrame".
% Requires the selection of the non-linearity correction file provided by the script "Fig14a_Create_NonLin_Correction".
% Requires the directory containing non-subtracted signal frames with increasing acquisition time as input following the BRE method explained in the manuscript:
% e.g. 0s 0.5s 1s 1s 1s 1.5s 1s 2s 1s 2.5s 1s and so on... (no 1s frame for zero exposure!)

%% Parameter
CutOffSig      =  5;                         % cosmic ray detection
CutOffSigMask  =  3;                         % cosmic ray detection
Patch          =  2;                         % Patch size for cosmic ray removal
Thres          = 65400;                      % Detector limit

ThermalCountRate    = 0.0384; % Insert corresponding variance value from "Fig8_Analysis_DetectorNoise" experimental values with gain reference applied averaged over all quadrants
StdThermalCountRate = 0.0017; % Insert corresponding variance value from "Fig8_Analysis_DetectorNoise" experimental values with gain reference applied averaged over all quadrants
ErrInt              = 0.0021; % Intensity deviation estimate

%% Load Data
% Signal
PathNameSig = uigetdir;
if isequal(PathNameSig,0)
    disp('User selected Cancel!');
    clear global
    return
end
disp(['User selected ',PathNameSig]);

% Gain Ref
[fileName,pathName] = uigetfile('*.mat','Select GainRef');
load(fullfile(pathName,fileName),'GainRef','NewSig','NewBack')
disp(['User selected Gain Reference ',fileName]);

% Bias
[fileName,pathName] = uigetfile('*.mat','Select BiasFrame');
load(fullfile(pathName,fileName),'BiasFrame')
Offset              = mean(BiasFrame,'all');
disp(['User selected BiasFrame ',fileName]);

% Correction
[fileName,pathName] = uigetfile('*.mat','Select SatCorr');
Corr        = load(fullfile(pathName,fileName));
Corr        = Corr.Corr;
Mean        = round(mean(NewSig,'all'));
Corr        = Corr./Corr(Mean+1);

disp(['User selected Gain correction ',fileName]);

%% Load Signal
Files    = dir(PathNameSig);
Size     = size(Files,1);

i        = 1;
while i<=Size
    if ~contains(Files(i).name,'.dm4')
        Files(i,:)    = [];
        Size          = Size-1;
        i             = i-1;
    end
    i=i+1;
end

WaitTics = size(Files,1);
Wait     = parfor_wait(WaitTics, 'Waitbar', true,'ReportInterval',1);

FileName = Files(1).name;
[~, img] = dmread(fullfile(PathNameSig, FileName));
Image    = zeros([size(img,1),size(img,2),size(Files,1)]);
Exposure = zeros([1,size(Files,1)]);

parfor i=1:size(Files,1)
    FileName        = Files(i).name;
    [tags, image]   = dmread(fullfile(PathNameSig, FileName));
    Image(:,:,i)    = round(double(image));
    Exposure(1,i)   = tags.ImageList.Unnamed1.ImageTags.Acquisition.Parameters.HighLevel.Exposure0x28s0x29.Value;
    Wait.Send;
end

SizeZ    = size(Image,3);
SizeX    = size(Image,2);
SizeY    = size(Image,1);
Wait.Destroy;


Image               = Image- repmat(BiasFrame,[1,1,size(Image ,3)]) .* repmat(GainRef,[1,1,size(Image ,3)]);

%% Cosmic Ray remove
WaitTics    = 3*size(Image,3);
WaitArt     = parfor_wait(WaitTics, 'Waitbar', true,'ReportInterval',1);

parfor i=1:SizeZ
    Img             = Image(:,:,i);
    thres           = ceil(abs(CutOffSigmaMask    * std(Img,[],'all')));
    Mean            = mean(Img,'all');
    Img(Img>Mean + thres) = NaN;
    Img(Img<Mean - thres) = NaN;
    Mask(:,:,i)     = Img;
    WaitArt.Send;
end

parfor i=1:SizeZ
    Img                  = Image(:,:,i);
    mask                 = Mask(:,:,i); 
    thres                = ceil(abs(CutOffSigma    * std(mask,[],'all','omitnan')));
    Mean                 = mean(mask,'all','omitnan');
    Img(Img> Mean+thres) = NaN;
    Img(Img< Mean-thres) = NaN;
    Image(:,:,i)         = Img;
    WaitArt.Send;
end

%% Delete a Patch around Cosmic Ray
parfor i=1:SizeZ
    Img       = Image(:,:,i);
    [Row, Col] = find(isnan(Img));
    for j=1:length(Row)
        Ind1 = max(1,Row(j)-Patch);
        Ind2 = min(size(Img,1),Row(j)+Patch);
        Ind3 = max(1,Col(j)-Patch);
        Ind4 = min(size(Img,2),Col(j)+Patch);

        Img(Ind1:Ind2,Ind3:Ind4) = NaN;
    end
    Image(:,:,i) = Img;
    WaitArt.Send;
end

GetNaNs                = ones(size(Image));
GetNaNs(isnan(Image)) = NaN; 

WaitArt.Destroy;

%% Delete Saturated Pixels

for i=1:SizeZ
    Img               = Image(:,:,i)./GainRef + BiasFrame;
    getnan            = GetNaNs(:,:,i);
    getnan(Img>Thres) = NaN;
    GetNaNs(:,:,i)    = getnan;
end

%% Impaint deleted pixels
parfor i=1:SizeZ
    Img             = Image(:,:,i);
    Mean            = mean(Img,'all','omitnan')
    Img(isnan(Img)) = Mean;
    Image(:,:,i)    = Img;
end
Image = Image./repmat(GainRef,[1,1,size(Image ,3)]);
Image = Image + repmat(BiasFrame,[1,1,size(Image ,3)]);

%% Load Saturation
           

RefSig      = round(max(NewSig,0)+1);
corr        = Corr(min(RefSig,65535));
NewSig      = (NewSig-NewBack).*corr;

GainRefCorr = sum(NewSig,3);
GainRefCorr = GainRefCorr./mean(GainRefCorr,'all');
GainRefCorr = GainRefCorr.^(-1);

%% Correct Linearization

Img         = round(max(Image,0)+1);
corr        = Corr(min(Img,65535));
ImageCorr   = Image.*corr;
BiasCorr    = repmat(BiasFrame,[1,1,SizeZ]).*corr;
ImageCorr   = (ImageCorr - BiasCorr                     ) .*repmat(GainRefCorr,[1,1,SizeZ]);
Image       = (Image     - repmat(BiasFrame,[1,1,SizeZ])) .*repmat(GainRef    ,[1,1,SizeZ]);

%%
Exposure         = sort(Exposure);
Exposure         = unique(Exposure);
Img0             = Image(:,:,1);
Image(:,:,1)     = [];
BiasCorr0        = BiasCorr(:,:,1);
BiasCorr(:,:,1)  = [];
Img0Corr         = ImageCorr(:,:,1);
ImageCorr(:,:,1) = [];

Img              = Image(:,:,1:2:end);
ImgCheck         = Image(:,:,2:2:end);
ImgCorr          = ImageCorr(:,:,1:2:end);
BiasCorr         = BiasCorr(:,:,1:2:end);
ImgCheckCorr     = ImageCorr(:,:,2:2:end);

Mean0            = mean(Img0,'all');
StdMean0         = tinv(0.95,SizeX.*SizeY).*std(Img0,0,'all')./sqrt(SizeX.*SizeY);
Mean             = zeros([1,1,size(Img,3)]);
MeanCheck        = zeros([1,1,size(Img,3)]);
StdMean          = zeros([1,1,size(Img,3)]);
StdMeanCheck     = zeros([1,1,size(Img,3)]);
Mean0Corr        = mean(Img0Corr,'all');
StdMean0Corr     = tinv(0.95,SizeX.*SizeY).*std(Img0Corr,0,'all')./sqrt(SizeX.*SizeY);
MeanCorr         = zeros([1,1,size(ImgCorr,3)]);
MeanCheckCorr    = zeros([1,1,size(ImgCorr,3)]);
StdMeanCorr         = zeros([1,1,size(ImgCorr,3)]);
StdMeanCheckCorr    = zeros([1,1,size(ImgCorr,3)]);

for i=1:size(Img,3)
    Mean(1,1,i)          = mean(Img(:,:,i)         ,'all');
    MeanCheck(1,1,i)     = mean(ImgCheck(:,:,i)    ,'all');
    MeanCorr(1,1,i)      = mean(ImgCorr(:,:,i)     ,'all');
    MeanCheckCorr(1,1,i) = mean(ImgCheckCorr(:,:,i),'all');
    
    StdMean(1,1,i)          = tinv(0.95,SizeX.*SizeY).*std(Img(:,:,i)         ,0,'all')./sqrt(SizeX.*SizeY);
    StdMeanCheck(1,1,i)     = tinv(0.95,SizeX.*SizeY).*std(ImgCheck(:,:,i)    ,0,'all')./sqrt(SizeX.*SizeY);
    StdMeanCorr(1,1,i)      = tinv(0.95,SizeX.*SizeY).*std(ImgCorr(:,:,i)     ,0,'all')./sqrt(SizeX.*SizeY);
    StdMeanCheckCorr(1,1,i) = tinv(0.95,SizeX.*SizeY).*std(ImgCheckCorr(:,:,i),0,'all')./sqrt(SizeX.*SizeY);
end

MeanCorr1            = zeros(size(Mean)); 
StdMeanCorr1         = zeros(size(Mean)); 
MeanCorr1(1,1,1)     = Mean(1,1,1); 
StdMeanCorr1(1,1,1)  = StdMean(1,1,1); 
IntCorr              = zeros(size(Mean)); 
StdIntCorr           = zeros(size(Mean)); 
IntCorr(1,1,1)       = 1;
StdIntCorr(1,1,1)    = 0;
MeanCorr1Corr        = zeros(size(MeanCorr)); 
StdMeanCorr1Corr     = zeros(size(MeanCorr)); 
MeanCorr1Corr(1,1,1) = MeanCorr(1,1,1); 
IntCorrCorr          = zeros(size(MeanCorr)); 
IntCorrCorr(1,1,1)   = 1; 

for i=2:size(MeanCheck,3)
    Corr                 = MeanCheck(1,1,i);
    Corr                 = Corr./MeanCheck(1,1,1);
    StdIntCorr(1,1,i)    = sqrt(StdMeanCheck(1,1,i).^2./MeanCheck(1,1,1).^2 + StdMeanCheck(1,1,1).^2.*MeanCheck(1,1,i).^2./MeanCheck(1,1,1).^4 + ErrInt.^2.*MeanCheck(1,1,i).^2./MeanCheck(1,1,1).^2);
    IntCorr(:,:,i)       = Corr;
    MeanCorr1(:,:,i)     = Mean(:,:,i)./Corr;
    StdMeanCorr1(:,:,i)  = sqrt(StdMean(:,:,i).^2./Corr.^2 + StdMean(:,:,i).^2.*StdIntCorr(1,1,i).^2./Corr.^4);
    
    Corr                 = MeanCheckCorr(1,1,i);
    Corr                 = Corr./MeanCheckCorr(1,1,1);
    StdIntCorrCorr       = sqrt(StdMeanCheckCorr(1,1,i).^2./MeanCheckCorr(1,1,1).^2 + StdMeanCheckCorr(1,1,1).^2.*MeanCheckCorr(1,1,i).^2./MeanCheckCorr(1,1,1).^4+ ErrInt.^2.*MeanCheckCorr(1,1,i).^2./MeanCheckCorr(1,1,1).^2);
    IntCorrCorr(:,:,i)   = Corr;
    MeanCorr1Corr(:,:,i) = MeanCorr(:,:,i)./Corr;
    StdMeanCorr1Corr(:,:,i)  = sqrt(StdMeanCorr(:,:,i).^2./Corr.^2 + StdMeanCorr(:,:,i).^2.*StdIntCorrCorr.^2./Corr.^4);
end

MeanBias      = round(mean(BiasFrame,'all'));
StdBias       = std(BiasFrame,0,'all')./sqrt(SizeX.*SizeY);
MeanBias      = repmat(MeanBias,[1,1,size(MeanCorr1,3)]);
MeanBiasCorr  = mean(mean(BiasCorr,1),2);
StdBiasCorr   = StdBias.*mean(mean(corr(:,:,2:2:end),1),2);
MeanBiasCorr0 = mean(mean(BiasCorr0,1),2);
StdBiasCorr0  = StdBias.*mean(mean(corr(:,:,1),1),2);

Mean          = cat(3,Mean0     + MeanBias(1,1,1)     ,Mean          + MeanBias);
MeanCorr1     = cat(3,Mean0     + MeanBias(1,1,1)     ,MeanCorr1     + MeanBias);
MeanCorr1Corr = cat(3,Mean0Corr + MeanBiasCorr0(1,1,1),MeanCorr1Corr + MeanBiasCorr);

StdMean          = cat(3,StdMean0     + StdBias(1,1,1),StdMean          + StdBias);
StdMeanCorr1     = cat(3,StdMean0     + StdBias(1,1,1),StdMeanCorr1     + StdBias);
StdMeanCorr1Corr = cat(3,StdMean0Corr + StdBiasCorr0  ,StdMeanCorr1Corr + StdBiasCorr);


Mean          = Mean          + ThermalCountRate.*reshape(Exposure,[1,1,size(Exposure,2)]);
MeanCorr1     = MeanCorr1     + ThermalCountRate.*reshape(Exposure,[1,1,size(Exposure,2)]);
MeanCorr1Corr = MeanCorr1Corr + ThermalCountRate.*reshape(Exposure,[1,1,size(Exposure,2)]);

StdMean          = StdMean          + StdThermalCountRate.*reshape(Exposure,[1,1,size(Exposure,2)]);
StdMeanCorr1     = StdMeanCorr1     + StdThermalCountRate.*reshape(Exposure,[1,1,size(Exposure,2)]);
StdMeanCorr1Corr = StdMeanCorr1Corr + StdThermalCountRate.*reshape(Exposure,[1,1,size(Exposure,2)]);


Mean          = reshape(Mean         ,[1,size(Mean         ,3)]);
MeanCorr1     = reshape(MeanCorr1    ,[1,size(MeanCorr1    ,3)]);
MeanCorr1Corr = reshape(MeanCorr1Corr,[1,size(MeanCorr1Corr,3)]);

StdMean          = reshape(StdMean         ,[1,size(StdMean         ,3)]);
StdMeanCorr1     = reshape(StdMeanCorr1    ,[1,size(StdMeanCorr1    ,3)]);
StdMeanCorr1Corr = reshape(StdMeanCorr1Corr,[1,size(StdMeanCorr1Corr,3)]);


Ind          = find(MeanCorr1<6600,1,'last');
options      = optimset('Display','none','TolFun',0.001,'TolX',0.001);
eqn          = @(x) sum((abs(x(1)).*Exposure(1,1:Ind) + Offset + x(2) - MeanCorr1(1,1:Ind)).^2);
x            = [MeanCorr1(1,2) - MeanCorr1(1,1),0];
x            = fminsearch(eqn,x,options);
Const        = abs(x(1));
IntLine      = Const.*Exposure;
Offset       = Offset + x(2);
IntLine      = IntLine+Offset;

options      = optimset('Display','none','TolFun',0.001,'TolX',0.001);
eqn          = @(x) sum((MeanCorr1Corr - IntLine - x(1).*Exposure).^2);
x            = 0;
x            = fminsearch(eqn,x,options);
Slope        = x(1);
SlopeLine    = x(1).*Exposure;

StdErrTotal  = sqrt(sum((MeanCorr1Corr - IntLine - SlopeLine).^2)./(length(Exposure)-1));
ErrSlope      = tinv(0.95,length(Exposure)).*StdErrTotal.* sqrt(1./sum((Exposure.^2)));
            
%% Plot
figure;
errorbar(Exposure,MeanCorr1Corr,StdMeanCorr1Corr,StdMeanCorr1Corr,'o','MarkerSize',8,'LineWidth',1)
hold on
errorbar(Exposure,MeanCorr1,StdMeanCorr1,StdMeanCorr1,'o','MarkerSize',8,'LineWidth',1)
errorbar(Exposure,Mean,StdMean,StdMean,'o','MarkerSize',8,'LineWidth',1)
plot(Exposure,IntLine,'LineWidth',2)
xlabel('Exposure [s]')
ylabel('Counts')
set(gca,'FontSize', 18)
legend('Sat. & Int. Corrected','Int. Corrected','Orig.')

figure;
errorbar(Exposure,(MeanCorr1Corr - IntLine),StdMeanCorr1Corr,StdMeanCorr1Corr,'o','MarkerSize',8,'LineWidth',1)
hold on
errorbar(Exposure,(MeanCorr1     - IntLine),StdMeanCorr1,StdMeanCorr1,'o','MarkerSize',8,'LineWidth',1)
errorbar(Exposure,(Mean          - IntLine),StdMean,StdMean,'o','MarkerSize',8,'LineWidth',1)
yline(0,'k','LineWidth',2)
plot(Exposure,SlopeLine,'Color','r','LineWidth',2)
xlabel('Exposure [s]')
ylabel('Counts')
set(gca,'FontSize', 18)
legend('Sat. & Int. Corrected','Int. Corrected','Orig.')
txt = ['Slope: ',num2str(Slope),char(177),num2str(ErrSlope)];
text(1,max(MeanCorr1Corr - IntLine,[],'all'),txt)

end
