# Supplementary material for: An applied noise model for scintillation-based CCD detectors in transmission electron microscopy
Source: Sci Rep. 2025 Jan 30;15:3815. doi: 10.1038/s41598-025-85982-4 (PMC11782531; doi:10.1038/s41598-025-85982-4)
Supplement: Supplementary file 2 — Supplementary Information. [file 41598_2025_85982_MOESM2_ESM.zip › Evaluation_Scripts/Fig15cf_Fig16cf_Analysis_SignalNoiseBinDiag.m]

function Fig15cf_Fig16cf_Analysis_SignalNoiseBinDiag
% Please note, however, that the authors disclaim any liability for damages or consequences arising from the use of the provided scripts.
% Users are responsible for ensuring the proper functioning and application of the code.
% Cite:

% Zietlow, C., Lindner, J.K.N.
% An applied noise model for scintillation-based CCD detectors in transmission electron microscopy.
% Sci Rep 15, 3815 (2025).
% https://doi.org/10.1038/s41598-025-85982-4

% if you use any of these script.

% Creates the analysis provided in Fig. 15(c and f) as well as Fig 16 (c and f).
% Requires the directory containing background-subtracted dark frames with increasing acquisition time as input, like is needed for the script " Fig8_Analysis_DetectorNoise".
% Requires two directories containing non-subracted signal frames and correspondingly non-subtracted background frames with the same acquisition time as the signal frames.
% Requires the selection of the gain reference file provided by the script "Fig5_Fig12ab_Create_GainRef".
% Requires the selection of the brighter-fatter file provided by the script "Create_Brighter_Fatter_Binning". ( NOT (!) the one used for Fig. 13b, the other one!) 
% Requires the selection of the non-linearity correction file provided by the script "Fig14a_Create_NonLin_Correction".
% Requires the selection of the Gain parameter file provided by the script "Fig12c_Fig13a_Fig17abc_Create_PearsonSignal" for parameter estimation

%% Parameter
CutOffSigma     =  5; %Cosmic ray detection
CutOffSigmaMask =  3; %Cosmic ray detection
Patch           =  2; %Patch size for cosmic ray removal

LastInd         = 512;                          % Max binning value displayed
BinXY           = linspace(1,LastInd,LastInd);

%% Load Data
% Load Background
PathNameBack = uigetdir(pwd,'Select Background data');
if isequal(PathNameBack,0)
    disp('User selected Cancel!');
    clear global
    return
end
disp(['User selected ',PathNameBack]);

% Load Signal Background
PathNameSB = uigetdir(pwd,'Select Signal Background data');
if isequal(PathNameSB,0)
    disp('User selected Cancel!');
    clear global
    return
end
disp(['User selected ',PathNameSB]);

% Load Signal
PathNameSig = uigetdir(pwd,'Select Signal data');
if isequal(PathNameSig,0)
    disp('User selected Cancel!');
    clear global
    return
end
disp(['User selected ',PathNameSig]);

% Load Gain Reference
[fileName,pathName] = uigetfile('*.mat','Select GainRef');
load(fullfile(pathName,fileName),'GainRef','NewSig','NewBack')
disp(['User selected GainRef ',fileName]);

% Load  BF Corr
disp('Load Brighter-Fatter Correction!')
[fileName,pathName] = uigetfile('*.mat','Select Brighter-Fatter Correction');
load(fullfile(pathName,fileName),'BETAXY')
BetaFit = BETAXY;

% Load Saturation
answer = questdlg('Correct saturation effects?', 'Saturation','Yes', 'No','No');
switch answer
    case 'Yes'
        [fileName,pathName] = uigetfile('*.mat','Select SatCorr');
        if ~isequal(pathName,0)
            Corr        = load(fullfile(pathName,fileName));
            Corr        = Corr.Corr;
            
            Mean        = round(mean(NewSig,'all'));
            Corr        = Corr./Corr(Mean);
            disp(['User selected Gain correction ',fileName]);
        else
            answer = 'No';
            GainLin = 1;
            disp('Saturation was not corrected!');
        end
    otherwise
        GainLin = 1;
        disp('Saturation was not corrected!');
end

% Parameter Estimates
[fileName,pathName] = uigetfile('*.mat','Select Parameter estimates!');
Params = load(fullfile(pathName,fileName));


FitBinXY  = Params.FitFacBinXY;
FitBinKXY = Params.FitFacBinKXY;
FitBins   = Params.BinXY;

ErrFitXY  = Params.ErrFacBinXY;
ErrFitKXY = Params.ErrFacBinKXY;
disp(['User selected Parameter estimate ',fileName]);

Ans = questdlg('Load binned Background noises?', 'Background','Yes', 'No','No');

%% Load Background
Files    = dir(PathNameBack);
Size     = size(Files,1);

i        = 1;
while i<=Size
    if ~contains(Files(i).name,'.dm4')
        Files(i,:)    = [];
        Size          = Size-1;
        i             = i-1;
    end
    i=i+1;
end

WaitTics = size(Files,1);
Wait     = parfor_wait(WaitTics, 'Waitbar', true,'ReportInterval',1);

FileNameBack = Files(1).name;
[~, img] = dmread(fullfile(PathNameBack, FileNameBack));
Image    = zeros([size(img,1),size(img,2),size(Files,1)]);
ExpImg   = zeros([1,size(Files,1)]);

parfor i=1:size(Files,1)
    FileNameBack  = Files(i).name;
    [tags, image] = dmread(fullfile(PathNameBack, FileNameBack));
    Image(:,:,i)  = round(double(image));
    ExpImg(1,i)   = tags.ImageList.Unnamed1.ImageTags.Acquisition.Parameters.HighLevel.Exposure0x28s0x29.Value;
    Wait.Send;
end

SizeX    = size(Image(:,:,1),2);
SizeY    = size(Image(:,:,1),1);
Wait.Destroy;

%% Sorting
[ExpImg,Index]   = sort(ExpImg);
Image            = Image(:,:,Index);

%% Detect Cosmic Rays
Mask = zeros(size(Image));
parfor i=1:size(Image,3)
    Img                    = Image(:,:,i);
    thres                  = ceil(abs(CutOffSigmaMask    * std(Img,0,'all')));
    Mean                   = mean(Img,'all');
    Img(Img>Mean + thres)  = NaN;
    Img(Img<Mean - thres)  = NaN;
    Mask(:,:,i)            = Img;
end

parfor i=1:size(Image,3)
    Img                  = Image(:,:,i);
    mask                 = Mask(:,:,i);
    LeftMean             = round(mean(mask(:,1:size(Img,2)/2),2,'omitnan'));
    RightMean            = round(mean(mask(:,size(Img,2)/2+1:end),2,'omitnan'));
    Mean                 = [ repmat(LeftMean,[1,size(Img,2)/2]) , repmat(RightMean,[1,size(Img,2)/2]) ];
    thres                = ceil(abs(CutOffSigma    * std(mask-Mean,0,'all','omitnan')));
    Img(Img-Mean> thres) = NaN;
    Img(Img-Mean<-thres) = NaN;
    Image(:,:,i)         = Img;
end


%% Delete a Patch around Cosmic Ray
parfor i=1:size(Image,3)
    Img       = Image(:,:,i);
    [Row, Col] = find(isnan(Img));
    for j=1:length(Row)
        Ind1 = max(1,Row(j)-Patch);
        Ind2 = min(size(Img,1),Row(j)+Patch);
        Ind3 = max(1,Col(j)-Patch);
        Ind4 = min(size(Img,2),Col(j)+Patch);
        
        Img(Ind1:Ind2,Ind3:Ind4) = NaN;
    end
    Image(:,:,i) = Img;
end

parfor i=1:size(Image,3)
    Img             = Image(:,:,i);
    Img(isnan(Img)) = 0;
    Image(:,:,i)    = Img;
end

%% Load Signal Back
Files    = dir(PathNameSB);
Size     = size(Files,1);

i        = 1;
while i<=Size
    if ~contains(Files(i).name,'.dm4')
        Files(i,:)    = [];
        Size          = Size-1;
        i             = i-1;
    end
    i=i+1;
end

WaitTics = size(Files,1);
Wait     = parfor_wait(WaitTics, 'Waitbar', true,'ReportInterval',1);

FileNameSB   = Files(1).name;
[~, sig]     = dmread(fullfile(PathNameSB, FileNameSB));
SignalBack   = zeros([size(sig,1),size(sig,2),size(Files,1)]);
ExpBack      = zeros([1,size(Files,1)]);


parfor i=1:size(Files,1)
    FileNameSB         = Files(i).name;
    [tags, image]      = dmread(fullfile(PathNameSB, FileNameSB));
    SignalBack(:,:,i)  = round(double(image));
    ExpBack(1,i)       = tags.ImageList.Unnamed1.ImageTags.Acquisition.Parameters.HighLevel.Exposure0x28s0x29.Value;
    Wait.Send;
end
[ExpBack,Index]      = sort(ExpBack);
SignalBack           = SignalBack(:,:,Index);

Wait.Destroy;

%% Load Signal
Files    = dir(PathNameSig);
Size     = size(Files,1);

i        = 1;
while i<=Size
    if ~contains(Files(i).name,'.dm4')
        Files(i,:)    = [];
        Size          = Size-1;
        i             = i-1;
    end
    i=i+1;
end

WaitTics = size(Files,1);
Wait     = parfor_wait(WaitTics, 'Waitbar', true,'ReportInterval',1);

FileNameSB = Files(1).name;
[~, sig]   = dmread(fullfile(PathNameSig, FileNameSB));
Signal     = zeros([size(sig,1),size(sig,2),size(Files,1)]);
ExpSig     = zeros([1,size(Files,1)]);


parfor i=1:size(Files,1)
    FileNameSB    = Files(i).name;
    [tags, image] = dmread(fullfile(PathNameSig, FileNameSB));
    Signal(:,:,i) = round(double(image));
    ExpSig(1,i)   = tags.ImageList.Unnamed1.ImageTags.Acquisition.Parameters.HighLevel.Exposure0x28s0x29.Value;
    Wait.Send;
end
Wait.Destroy;

[ExpSig,Index]   = sort(ExpSig);
Signal             = Signal(:,:,Index);

if (length(ExpSig) ~= length(ExpBack)) || any(ExpSig~=ExpBack)
    warndlg('Background exposure dos not match Signal exposure!!!')
    return
end

SignalBack         = SignalBack.* repmat(GainRef,[1,1,size(SignalBack ,3)]);
Signal             = Signal    .* repmat(GainRef,[1,1,size(Signal     ,3)]);
Signal             = Signal - SignalBack;

%% Cosmic Ray remove
WaitTics    = size(Signal,3);
WaitArt     = parfor_wait(WaitTics, 'Waitbar', true,'ReportInterval',1);

Mask        = zeros(size(Signal));
parfor i=1:size(Signal,3)
    Sig             = Signal(:,:,i);
    thres           = ceil(abs(CutOffSigmaMask    * std(Sig,0,'all','omitnan')));
    Mean            = mean(Sig,'all','omitnan');
    Sig(Sig>Mean + thres) = NaN;
    Sig(Sig<Mean - thres) = NaN;
    Mask(:,:,i)     = Sig;
end

parfor i=1:size(Signal,3)
    Sig                  = Signal(:,:,i);
    mask                 = Mask(:,:,i);
    thres                = ceil(abs(CutOffSigma    * std(mask,0,'all','omitnan')));
    Mean                 = mean(mask,'all','omitnan');
    Sig(Sig> Mean+thres) = NaN;
    Sig(Sig< Mean-thres) = NaN;
    Signal(:,:,i)        = Sig;
    Signal(:,:,i)        = Sig;
    WaitArt.Send;
end

%% Delete a Patch around Cosmic Ray

parfor i=1:size(Signal,3)
    Sig       = Signal(:,:,i);
    [Row, Col] = find(isnan(Sig));
    for j=1:length(Row)
        Ind1 = max(1,Row(j)-Patch);
        Ind2 = min(size(Sig,1),Row(j)+Patch);
        Ind3 = max(1,Col(j)-Patch);
        Ind4 = min(size(Sig,2),Col(j)+Patch);
        Sig(Ind1:Ind2,Ind3:Ind4)     = NaN;
    end
    Signal(:,:,i)      = Sig;
end

Mean=  zeros(1,size(Signal,3));
parfor i=1:size(Signal,3)
    Sig             = Signal(:,:,i);
    Mean(1,i)       = mean(Sig,'all','omitnan');
    Sig(isnan(Sig)) = Mean(1,i);
    Signal(:,:,i)   = Sig;
end
BetaFit  = BetaFit(:,round(Mean)+1); 

WaitArt.Destroy;

%% Correct for Linearity
SizeZ = size(Signal,3);

switch answer
    case 'Yes'
        RefSig       = round(max(NewSig,0)+1);
        corr         = Corr(min(RefSig,65535));
        NewSig       = (NewSig-NewBack).*corr;
        
        GainRefCorr  = sum(NewSig,3);
        GainRefCorr  = GainRefCorr./mean(GainRefCorr,'all');
        GainRefCorr  = GainRefCorr.^(-1);
        
        %% Correct Linearization
        GainRef     = repmat(GainRef    ,[1,1,SizeZ]);
        
        Signal      = Signal + SignalBack;
        SignalBack  = SignalBack./GainRef;
        Signal      = Signal    ./GainRef;
        
        sig         = round(max(Signal,0)+1);
        corr        = Corr(min(sig,65535));
        Signal      = (Signal-SignalBack).*corr;
        GainLin     = reshape(mean(mean(corr,1),2),[1,SizeZ]);
        
        Signal      = Signal.*repmat(GainRefCorr,[1,1,SizeZ]);
        Image      =  Image .*repmat(GainRefCorr,[1,1,size(Image,3)]);
        
        disp('Corrected')
end

switch Ans
    case 'Yes'
        load('DiagBinParams.mat','MEANTOTALRO','THERMTOTAL','MEANTOTALB','STDMEANTOTAL','STDTHERMTOTAL','STDTOTALB')
    otherwise
        
        %% Get Noises
        
        MEANTOTALRO   = zeros([1,size(BinXY,2)]);
        STDMEANTOTAL  = zeros([1,size(BinXY,2)]);
        
        THERMTOTAL    = zeros([1,size(BinXY,2)]);
        STDTHERMTOTAL = zeros([1,size(BinXY,2)]);
        
        MEANTOTALB    = zeros([1,size(BinXY,2)]);
        STDTOTALB     = zeros([1,size(BinXY,2)]);
        
        BGTopLeft     = Image(1:SizeY/2    ,1:SizeX/2    ,:);
        BGBottomLeft  = Image(SizeY/2+1:end,1:SizeX/2    ,:);
        BGTopRight    = Image(1:SizeY/2    ,SizeX/2+1:end,:);
        BGBottomRight = Image(SizeY/2+1:end,SizeX/2+1:end,:);
        
        %% Get Bias Mean
        
        MeanTopLeft            = round(mean(BGTopLeft    ,2,'omitnan'));
        MeanBottomLeft         = round(mean(BGBottomLeft ,2,'omitnan'));
        MeanTopRight           = round(mean(BGTopRight   ,2,'omitnan'));
        MeanBottomRight        = round(mean(BGBottomRight,2,'omitnan'));
        
        MeanTopLeft            = repmat(MeanTopLeft    ,[1,size(BGTopLeft    ,2),1]);
        MeanBottomLeft         = repmat(MeanBottomLeft ,[1,size(BGBottomLeft ,2),1]);
        MeanTopRight           = repmat(MeanTopRight   ,[1,size(BGTopRight   ,2),1]);
        MeanBottomRight        = repmat(MeanBottomRight,[1,size(BGBottomRight,2),1]);
        
        %% Adjust Images by Mean
        BGTopLeft              = BGTopLeft     - MeanTopLeft;
        BGBottomLeft           = BGBottomLeft  - MeanBottomLeft;
        BGTopRight             = BGTopRight    - MeanTopRight;
        BGBottomRight          = BGBottomRight - MeanBottomRight;
        Image                  = [BGTopLeft,BGTopRight;BGBottomLeft,BGBottomRight];
        Means                  = [MeanTopLeft,MeanTopRight;MeanBottomLeft,MeanBottomRight];
        clearvars BGTopLeft  MeanTopLeft BGBottomLeft MeanBottomLeft BGTopRight MeanTopRight BGBottomRight MeanBottomRight
        
        ImageUD                = flipud(Image);
        ImageLR                = fliplr(Image);
        ImageUDLR              = flipud(ImageLR);
        MeansUD                = flipud(Means);
        MeansLR                = fliplr(Means);
        MeansUDLR              = flipud(MeansLR);
 
        WaitTics               = size(BinXY,2);
        WaitFit                = parfor_wait(WaitTics, 'Waitbar', true,'ReportInterval',1);
        
        options                = optimset('Display','none','TolFun',1e-6,'TolX',1e-6);
        
        parfor j = 1:size(BinXY,2)
            bxy             = BinXY(1,j);
            
            %% Binning
            BGTotalB          = Binning(Image    ,bxy,bxy);
            BGTotalB1         = Binning(ImageLR  ,bxy,bxy);
            BGTotalB2         = Binning(ImageUD  ,bxy,bxy);
            BGTotalB3         = Binning(ImageUDLR,bxy,bxy);
            
            MeanTotalB        = Binning(Means    ,bxy,bxy);
            MeanTotalB1       = Binning(MeansLR  ,bxy,bxy);
            MeanTotalB2       = Binning(MeansUD  ,bxy,bxy);
            MeanTotalB3       = Binning(MeansUDLR,bxy,bxy);
            
            %% Get Noises
            VARSTOTALRO       = zeros([1,size(Image,3)]);
            MeanTB            = zeros([1,size(Image,3)]);
            
            for i=1:size(Image,3)   
                %% Get Read Out
                VARSTOTALRO(1,i)  = (std(BGTotalB(:,:,i),0,'all','omitnan').^2 + std(BGTotalB1(:,:,i),0,'all','omitnan').^2 + std(BGTotalB2(:,:,i),0,'all','omitnan').^2 + std(BGTotalB3(:,:,i),0,'all','omitnan').^2)./4;
                MeanTB(1,i)       = (std(MeanTotalB(:,:,i),0,'all').^2         + std(MeanTotalB1(:,:,i),0,'all').^2         + std(MeanTotalB2(:,:,i),0,'all').^2         + std(MeanTotalB3(:,:,i),0,'all').^2        )./4;
            end
            
            %% Get Bias Std
            StdTB         = tinv(0.95,length(MeanTB)).*std(MeanTB,0,'all')/sqrt(length(MeanTB));
            MeanTB        = mean(MeanTB,'all');
            
            %% Fit and est. errors
            
            eqn           = @(x) sum((abs(x(1)) + abs(x(2)).*ExpImg - VARSTOTALRO).^2);
            x             = [2.*8.6124*bxy.^2, 2.*  0.0384.*bxy.^2 ];
            x             = fminsearch(eqn,x,options);
            MeanTotalRO   = abs(x(1));
            ThermTotal    = abs(x(2));
            
            StdErrTotal   = sqrt(sum((VARSTOTALRO - MeanTotalRO - ThermTotal.*ExpImg).^2)./(length(ExpImg)-2));
            StdMeanTotal  = tinv(0.95,length(ExpImg)).*StdErrTotal.* sqrt(sum(ExpImg.^2) ./(length(ExpImg)*sum((ExpImg-mean(ExpImg)).^2)));
            StdThermTotal = tinv(0.95,length(ExpImg)).*StdErrTotal.* sqrt(              1./                sum((ExpImg-mean(ExpImg)).^2));
            
            %% Results && Round to significant decimal
            
            MEANTOTALRO(1,j)   = MeanTotalRO;
            STDMEANTOTAL(1,j)  = StdMeanTotal;
            
            THERMTOTAL(1,j)    = ThermTotal;
            STDTHERMTOTAL(1,j) = StdThermTotal;
            
            MEANTOTALB(1,j)    = MeanTB;
            STDTOTALB(1,j)     = StdTB;
            
            WaitFit.Send;
        end
        save('DiagBinParams.mat','MEANTOTALRO','THERMTOTAL','MEANTOTALB','STDMEANTOTAL','STDTHERMTOTAL','STDTOTALB')
        WaitFit.Destroy;
        clearvars ImageUD ImageLR ImageUDLR MeansUD MeansLR MeansUDLR
end
clearvars Image Means

[meanRO,stdMean,StrMeanRO]      = SigDec(1/2.*MEANTOTALRO(1,1),1/2.*STDMEANTOTAL(1,1));

[thermTL,stdThermTL,StrThermTL] = SigDec(1/2.*THERMTOTAL(1,1) ,1/2.*STDTHERMTOTAL(1,1));

[meanTLB,stdTLB,StrMeanTLB]     = SigDec(1/2.*MEANTOTALB(1,1) ,1/2.*STDTOTALB(1,1));


ReadOutParameter = ['   ReadOut Std. : ' ,num2str(meanRO  ,StrMeanRO  ),char(177),num2str(stdMean   ,StrMeanRO ),' Counts'  ];
ThermParameter   = ['   Therm VAR.   : ' ,num2str(thermTL ,StrThermTL ),char(177),num2str(stdThermTL,StrThermTL),' Counts/s'];
BiasParameter    = ['   Bias Std.    : ' ,num2str(meanTLB ,StrMeanTLB ),char(177),num2str(stdTLB    ,StrMeanTLB),' Counts'  ];

disp('------------------------------------------------')
disp('------------------------------------------------')
disp('------------------------------------------------')
disp('Fitting Results for whole Detector:')
disp('                                                ')
disp('                                                ')
disp(ReadOutParameter)
disp('------------------------------------------------')
disp(ThermParameter)
disp('------------------------------------------------')
disp(BiasParameter)
disp('------------------------------------------------')

%% Fit Read-out
Ind1          = 1;
Ind2          = LastInd;
binxy         = linspace(Ind1,Ind2,Ind2-Ind1+1);

clearvars -except MEANTOTALRO THERMTOTAL MEANTOTALB GainLin ExpSig Signal binxy  FitBinXY FitBinKXY FitBins ErrFitXY ErrFitKXY BetaFit SizeX
%% Get Stds

GAIN         = zeros([1,size(binxy,2)]);
STDGAIN      = zeros([1,size(binxy,2)]);
K            = zeros([1,size(binxy,2)]);
STDK         = zeros([1,size(binxy,2)]);
OFFSET       = zeros([1,size(binxy,2)]);
STDOFF       = zeros([1,size(binxy,2)]);
FitGain2     = zeros([1,size(binxy,2)]);
FitK2        = zeros([1,size(binxy,2)]);
ErrFitBinXY  = zeros([1,size(binxy,2)]);
ErrFitBinKXY = zeros([1,size(binxy,2)]);

%% Calculate Std's
SignalUD                = flipud(Signal);
SignalLR                = fliplr(Signal);
SignalUDLR              = flipud(SignalLR);

WaitTics = size(binxy,2);
WaitFit  = parfor_wait(WaitTics, 'Waitbar', true,'ReportInterval',1);
options  = optimset('Display','none','TolFun',1e-10,'TolX',1e-10);

SizeZ    = size(Signal,3);

parfor j = 1:size(binxy,2)
    bxy        = binxy(1,j);
    
    Sig        = Binning(Signal    ,bxy,bxy);
    Sig1       = Binning(SignalUD  ,bxy,bxy);
    Sig2       = Binning(SignalLR  ,bxy,bxy);
    Sig3       = Binning(SignalUDLR,bxy,bxy);
    
    
%     Sig        = Binning(              Signal  ,bxy,bxy);
%     Sig1       = Binning(       flipud(Signal) ,bxy,bxy);
%     Sig2       = Binning(       fliplr(Signal) ,bxy,bxy);
%     Sig3       = Binning(fliplr(flipud(Signal)),bxy,bxy);
    
    SigVAR     = zeros([1,SizeZ]);
    MeanSig    = zeros([1,SizeZ]);
    
    for i=1:SizeZ
        sig          = Sig(:,:,i);
        sig1         = Sig1(:,:,i);
        sig2         = Sig2(:,:,i);
        sig3         = Sig3(:,:,i);
        MeanSig(1,i) = (mean(sig  ,'all')    + mean(sig1  ,'all')    + mean(sig2  ,'all')    + mean(sig3  ,'all')   )./4;
        SigVAR(1,i)  = ( std(sig,0,'all').^2 +  std(sig1,0,'all').^2 +  std(sig2,0,'all').^2 +  std(sig3,0,'all').^2)./4;  
    end

    %% Calculations for Gain and k-Value
    MeanRO          = MEANTOTALRO(1,j);
    Therm           = THERMTOTAL(1,j );
    MeanTotalB      = MEANTOTALB(1,j) ;
    
    Ind            = size(MeanSig,2);
    VARBackground  = MeanRO + Therm.*ExpSig + MeanTotalB;
    VARBackground  = VARBackground.*GainLin.^2;
    GainTheo       = FitBinXY(FitBins==j);
    KTheo          = FitBinKXY(FitBins==j);
    
    eqn            = @(x) sum((SigVAR(1,1:Ind) - VARBackground(1,1:Ind) - abs(x(1)).*BetaFit(j ,1:Ind) .* MeanSig(1,1:Ind) - (abs(x(2)).* MeanSig(1,1:Ind)).^2 ).^2);
    x              = [GainTheo,KTheo];
    x              = fminsearch(eqn,x,options);
    gain           = abs(x(1));
    k              = abs(x(2));
    Offset         = 0;
    
    FitGain        = VARBackground + gain.*BetaFit(j,:).*MeanSig  + (k.* MeanSig).^2 + Offset;
    
    StdErrTotal    = sqrt(sum((SigVAR(1,1:Ind) - FitGain(1,1:Ind)).^2)/(length(MeanSig(1:Ind))-3));
    h11            = length(MeanSig(1,1:Ind));
    h22            = sum( (MeanSig(1,1:Ind)-mean(MeanSig(1,1:Ind),'all')).^2 );
    h33            = sum( (MeanSig(1,1:Ind)-mean(MeanSig(1,1:Ind),'all')).^4 );
    h13            = h22;
    
    C11            = h33./(h11.*h33 - h13.^2);
    C22            = 1./h22;
    C33            = h11./(h11.*h33 - h13.^2);
    
    ErrOff         = StdErrTotal .*sqrt(C11);
    StdOff         = tinv(0.95,length(MeanSig(1,1:Ind))) .* ErrOff;
    
    Errk2          = StdErrTotal .*sqrt(C33);
    Errk2          = tinv(0.95,length(MeanSig(1,1:Ind))) .* Errk2;
    
    Gain           = gain/(1+k^2);
    ErrGain        = StdErrTotal .*sqrt(C22);
    ErrGain        = sqrt((ErrGain/(1+k^2))^2 + (Errk2.* 2.*2*k * gain/(1+k^2)^2)^2);
    StdGain        = tinv(0.95,length(MeanSig(1,1:Ind))) .* ErrGain;
    
    Stdk           = 1/2 * Errk2/k;
    
    if Stdk > k
        Stdk = sqrt(Errk2 + k^2) - k;
    end
    
    K(1,j)       = k;
    STDK(1,j)    = Stdk;
    
    GAIN(1,j)    = Gain;
    STDGAIN(1,j) = StdGain;
    
    OFFSET(1,j)  = Offset;
    STDOFF(1,j)  = StdOff;
    
    FitGain2(1,j)= GainTheo;
    FitK2(1,j)   = KTheo;
    
    ErrFitBinXY(1,j) =  ErrFitXY(FitBins==j);
    ErrFitBinKXY(1,j)=  ErrFitKXY(FitBins==j);
    
    WaitFit.Send;
    
end
WaitFit.Destroy;

BinXY    = binxy;
binxy    = linspace(1,BinXY(end),BinXY(end));

%% Fitting Gain
Gain          = GAIN(1,:);
StdGain       = STDGAIN(1,:);

%% Plot Gain curve
figure;
%errorbar(BinXY,Gain,StdGain,StdGain,'o','MarkerSize',8,'Color','b','LineWidth',1);
shadedErrorBar(BinXY,Gain,StdGain,'lineProps',{'o','MarkerSize',8,'Color','b','LineWidth',1});
hold on
shadedErrorBar(binxy,FitGain2,ErrFitBinXY,'lineProps',{'Color','r','LineWidth',2});
title('Gain developement');
xlabel('Summed Diagonal nm');
ylabel('Gain Value');
set(gca,'FontSize', 18)

figure;
yline(0,'LineWidth',2,'Color','r');
hold on
shadedErrorBar(BinXY,Gain-FitGain2,StdGain + ErrFitBinXY,'lineProps',{'o','MarkerSize',8,'Color','b','LineWidth',1})
title('Gain developement');
xlabel('Summed Diagonal nm');
ylabel('Gain Value');
set(gca,'FontSize', 18)

%% Fitting k
k              = K(1,:);
Stdk           = STDK(1,:);

eqn            = @(x) sum((k.^2 - x(2).^2.*FitK2.^2 - x(1).^2).^2);
options        = optimset('Display','none','TolFun',1e-60,'TolX',1e-60);
x              = [1,0];
x              = fminsearch(eqn,x,options);
KLin           = x(1);
Fac            = x(2) ;

FitK           = sqrt(Fac.^2.*FitK2.^2 + KLin.^2);

StdErrTotal   = sqrt(sum(((k.^2 - Fac.^2.*FitK2.^2 - KLin.^2).*BinXY ).^2)./(length(k)-2));
StdK2Reg      = tinv(0.95,length(k)).*StdErrTotal.* sqrt(sum(BinXY.^2)./(length(k)*sum((BinXY-mean(BinXY)).^2)));
StdK2Lin       = tinv(0.95,length(k)).*StdErrTotal.* sqrt(            1./           sum((BinXY-mean(BinXY)).^2));
            
StdKReg       = 1/2 .* StdK2Reg./(Fac.*FitK2(1,1));
StdKLin       = 1/2 .* StdK2Lin./(KLin(1,1));

%% Plot K Line
figure;
% errorbar(BinXY,k,Stdk,Stdk,'o','MarkerSize',8,'Color','b','LineWidth',1);
shadedErrorBar(BinXY,k,Stdk,'lineProps',{'o','MarkerSize',8,'Color','b','LineWidth',1});
hold on
shadedErrorBar(binxy,FitK,ErrFitBinKXY,'lineProps',{'Color','g','LineWidth',2});
shadedErrorBar(binxy,FitK2,ErrFitBinKXY,'lineProps',{'Color','r','LineWidth',2});
title('k-Value developement');
xlabel('Summed Diagonal mn');
ylabel('k Value');
set(gca,'FontSize', 18)
txt = {['k_{ref}= ',num2str(Fac.*FitK2(1,1)),char(177),num2str(StdKReg)];['k_{lin}= ' ,num2str(KLin),char(177),num2str(StdKLin)]};
text(1,FitK(1,1),txt)

figure;
yline(0,'LineWidth',2,'Color','r');
hold on
shadedErrorBar(BinXY,k-FitK,Stdk + ErrFitBinKXY,'lineProps',{'o','MarkerSize',8,'Color','b','LineWidth',1});
title('k-Value difference');
xlabel('Summed Diagonal mn');
ylabel('k Value');
set(gca,'FontSize', 18)

% save('Diagonal_Bin.mat','BinXY','Gain','StdGain','FitGain2','ErrFitBinXY','k','Stdk','FitK','FitK2','ErrFitBinKXY')
% %% Plot Offset
% Offset = OFFSET(1,:);
% StdOff = STDOFF(1,:);
% figure;
% errorbar(BinXY,Offset,StdOff,StdOff,'o','Color','b','MarkerSize',8,'LineWidth',1);
% hold on
% yline(0,'Color','r','LineWidth',2);
% title('Offset developement');
% xlabel('Summed Diagnonals nm');
% ylabel('Offset');
% set(gca,'FontSize', 18)
clearvars -except Gain  StdGain k Stdk
end


function image = Binning(image,BinX,BinY)

SizeX   = floor(size(image,2)/BinX);
SizeY   = floor(size(image,1)/BinY);
SizeZ   = size(image,3);

if BinY>1
    Img   = zeros([SizeY,size(image,2),SizeZ]);
    for a = 1:SizeY
        Img(a,:,:)        = sum(image((a-1)*BinY +1 :a*BinY,:,:),1);
    end
    image =  Img;
end


if BinX>1
    Img           = zeros([SizeY,SizeX,SizeZ]);
    for a = 1:SizeX
        Img(:,a,:)        = sum(image(:,(a-1)*BinX + 1 :a*BinX,:),2);
    end
    image = Img;
end
clearvars -except image
end

function [Val,Std,Str] = SigDec(Val,Std)

StdStr = num2str(Std,'%f');
StdStr = erase(StdStr,'.');

for i=1:size(StdStr,2)
    No =str2double(StdStr(1,i));
    if No==1 || No==2
        Sig = i;
        break
    elseif No > 0
        Sig = i-1;
        break
    end
end
CeilDec  = 10^Sig;
Val      = round(Val.*CeilDec)./CeilDec;
Std      = ceil(Std.*CeilDec)./CeilDec;
Str      = ['%.',num2str(Sig),'f'];

clearvars -except Val Std Str
end
