# Supplementary material for: An applied noise model for scintillation-based CCD detectors in transmission electron microscopy
Source: Sci Rep. 2025 Jan 30;15:3815. doi: 10.1038/s41598-025-85982-4 (PMC11782531; doi:10.1038/s41598-025-85982-4)
Supplement: Supplementary file 2 — Supplementary Information. [file 41598_2025_85982_MOESM2_ESM.zip › Evaluation_Scripts/Fig4_Create_BiasFrame.m]

function Fig4_Create_BiasFrame
% Please note, however, that the authors disclaim any liability for damages or consequences arising from the use of the provided scripts.
% Users are responsible for ensuring the proper functioning and application of the code.
% Cite:

% Zietlow, C., Lindner, J.K.N.
% An applied noise model for scintillation-based CCD detectors in transmission electron microscopy.
% Sci Rep 15, 3815 (2025).
% https://doi.org/10.1038/s41598-025-85982-4

% if you use any of these script.

% Creates the analysis provided in Fig. 4
% Script to acquire a precise map of the bias frame recorded with zero exposure on the detector. Requires a folder containing a series of zero-exposure non-subtracted dark frames.


%% ManualGainRef
Repetition    = 30;                         % desired number of contributing bias frames. Number of bias frames should be higher to sort out cosmic rays.
CutOffSig     =  5;                         % cosmic ray detection
CutOffSigMask =  3;                         % cosmic ray detection
Patch          = 1;                         % Patch size for cosmic ray removal


%% Load Background
PathName = uigetdir;
if isequal(PathName,0)
    disp('User selected Cancel!');
    clear global
    return
end

disp(['User selected ',PathName]);
Files    = dir(PathName);
Size     = size(Files,1);

i        = 1;
while i<=Size
    if ~contains(Files(i).name,'.dm4')
        Files(i,:)    = [];
        Size          = Size-1;
        i             = i-1;
    end
    i=i+1;
end

WaitTics   = size(Files,1);
Wait       = parfor_wait(WaitTics, 'Waitbar', true,'ReportInterval',1);

FileName   = Files(1).name;
[~, bias]  = dmread(fullfile(PathName, FileName));
Bias       = zeros([size(bias,1),size(bias,2),size(Files,1)]);
Exposure   = zeros([1,size(Files,1)]);

parfor i=1:size(Files,1)
    FileName      = Files(i).name;
    [tags, image] = dmread(fullfile(PathName, FileName));
    Bias(:,:,i)   = round(double(image));
    Exposure(1,i) = tags.ImageList.Unnamed1.ImageTags.Acquisition.Parameters.HighLevel.Exposure0x28s0x29.Value;
    Wait.Send;
end
Wait.Destroy;


SizeX = size(Bias,2);
SizeY = size(Bias,1);
SizeZ = size(Bias,3);

if ~all(Exposure==Exposure(1))
    warndlg('Do not use Backgrounds with different exposure times!!!')
    return
end

%% Cosmic Ray remove
WaitTics = SizeZ;
Wait     = parfor_wait(WaitTics, 'Waitbar', true,'ReportInterval',1);

Std      = std(Bias,0,3);
Std      = repmat(Std,[1,1,SizeZ]);
Mean     = mean(Bias,3);
Mean     = repmat(Mean,[1,1,SizeZ]);

Mask     = Bias;
Mask(Bias>Mean + CutOffSigMask.*Std)=NaN;
Mask(Bias<Mean - CutOffSigMask.*Std)=NaN;

Std      = std(Mask,0,3,'omitnan');
Std      = repmat(Std,[1,1,SizeZ]);
Mean     = mean(Mask,3,'omitnan');
Mean     = repmat(Mean,[1,1,SizeZ]);

Bias(Bias>Mean + CutOffSig.*Std)=NaN;
Bias(Bias<Mean - CutOffSig.*Std)=NaN;

%% Delete a Patch around Cosmic Ray
parfor i=1:SizeZ
    bias       = Bias(:,:,i);
    [Row, Col] = find(isnan(bias));
    for j=1:length(Row)
        Ind1 = max(1,Row(j)-Patch);
        Ind2 = min(size(bias,1),Row(j)+Patch);
        Ind3 = max(1,Col(j)-Patch);
        Ind4 = min(size(bias,2),Col(j)+Patch);

        bias(Ind1:Ind2,Ind3:Ind4) = NaN;
    end
    Bias(:,:,i) = bias;
    Wait.Send;
end
Wait.Destroy;

BiasFrame = zeros([SizeY,SizeX,Repetition]);
parfor i=1:SizeY
    for j=1:SizeX
        Col              = Bias(i,j,:);
        Col              = Col(~isnan(Col));
        BiasFrame(i,j,:) = Col(1:Repetition);
    end
end
DFSub        = BiasFrame(:,:,1) - BiasFrame(:,:,2);
BiasFrame    = round(mean(BiasFrame,3));

figure;
imagesc(BiasFrame)
Mean = mean(BiasFrame,'all');
Std  = std(BiasFrame,0,'all');
title('Mean Bias Frame')
caxis([Mean-3*Std,Mean+3*Std])
axis equal
xlim([1,SizeX])
ylim([1,SizeY])
xticks([1 512 1024 1536 2048])
yticks([1 512 1024 1536 2048])
title('Mean Bias Frame')
set(gca,'FontSize', 18)
colormap gray
colorbar;

figure;
imagesc(DFSub)
Mean = mean(DFSub,'all');
Std  = std(DFSub,0,'all');
title('Mean Bias Frame')
caxis([Mean-3*Std,Mean+3*Std])
axis equal
xlim([1,SizeX])
ylim([1,SizeY])
xticks([1 512 1024 1536 2048])
yticks([1 512 1024 1536 2048])
title('Dark Frame subtracted')
set(gca,'FontSize', 18)
colormap gray
colorbar;
save('ManualBiasFrame.mat','BiasFrame','Repetition','Exposure')
end
