# Supplementary material for: An applied noise model for scintillation-based CCD detectors in transmission electron microscopy
Source: Sci Rep. 2025 Jan 30;15:3815. doi: 10.1038/s41598-025-85982-4 (PMC11782531; doi:10.1038/s41598-025-85982-4)
Supplement: Supplementary file 2 — Supplementary Information. [file 41598_2025_85982_MOESM2_ESM.zip › Evaluation_Scripts/Fig5_Fig12ab_Create_GainRef.m]

function Fig5_Fig12ab_Create_GainRef
% Please note, however, that the authors disclaim any liability for damages or consequences arising from the use of the provided scripts.
% Users are responsible for ensuring the proper functioning and application of the code.
% Cite:

% Zietlow, C., Lindner, J.K.N.
% An applied noise model for scintillation-based CCD detectors in transmission electron microscopy.
% Sci Rep 15, 3815 (2025).
% https://doi.org/10.1038/s41598-025-85982-4

% if you use any of these script.

% Creates the analysis provided in Fig. 5 and Fig. 12(a and b)
% Script to acquire a precise gain reference.
% Therefore, the script requires a folder providing non-subtracted background frames of the same acquisition time as the non-subtracted signal frames, provided in a separate folder.

%% ManualGainRef
Repetition     = 30;  % desired number of contributing bias frames. Number of bias frames should be higher to sort out cosmic rays
CutOffSig      =  5;  % cosmic ray detection
CutOffSigMask  =  3;  % cosmic ray detection
Patch          =  1;  % Patch size for cosmic ray removal
EELSROI        = 260; % number of rows contributing to an EELS signal (middle of detector)

%% Load Background
PathName = uigetdir(pwd,'Select Gain Background data');
if isequal(PathName,0)
    disp('User selected Cancel!');
    clear global
    return
end

disp(['User selected ',PathName]);
Files    = dir(PathName);
Size     = size(Files,1);

i        = 1;
while i<=Size
    if ~contains(Files(i).name,'.dm4')
        Files(i,:)    = [];
        Size          = Size-1;
        i             = i-1;
    end
    i=i+1;
end

WaitTics   = size(Files,1);
Wait       = parfor_wait(WaitTics, 'Waitbar', true,'ReportInterval',1);

FileName   = Files(1).name;
[~, back]  = dmread(fullfile(PathName, FileName));
Background = zeros([size(back,1),size(back,2),size(Files,1)]);
Exposure   = zeros([1,size(Files,1)]);

parfor i=1:size(Files,1)
    FileName      = Files(i).name;
    [tags, image] = dmread(fullfile(PathName, FileName));
    Background(:,:,i)  = round(double(image));
    Exposure(1,i) = tags.ImageList.Unnamed1.ImageTags.Acquisition.Parameters.HighLevel.Exposure0x28s0x29.Value;
    Wait.Send;
end
Wait.Destroy;

SizeX = size(Background,2);
SizeY = size(Background,1);
SizeZ = size(Background,3);

if ~all(Exposure==Exposure(1))
    warndlg('Do not use Backgrounds with different exposure times!!!')
    return
else
    BackExp = Exposure(1,1);
end

%% Cosmic Ray remove
WaitTics = SizeZ;
Wait     = parfor_wait(WaitTics, 'Waitbar', true,'ReportInterval',1);

Std      = std(Background,0,3);
Std      = repmat(Std,[1,1,SizeZ]);
Mean     = mean(Background,3);
Mean     = repmat(Mean,[1,1,SizeZ]);

Mask     = Background;
Mask(Background>Mean + CutOffSigMask.*Std)=NaN;
Mask(Background<Mean - CutOffSigMask.*Std)=NaN;

Std      = std(Mask,0,3,'omitnan');
Std      = repmat(Std,[1,1,SizeZ]);
Mean     = mean(Mask,3,'omitnan');
Mean     = repmat(Mean,[1,1,SizeZ]);

Background(Background>Mean + CutOffSig.*Std)=NaN;
Background(Background<Mean - CutOffSig.*Std)=NaN;

%% Delete a Patch around Cosmic Ray
parfor i=1:SizeZ
    back       = Background(:,:,i);
    [Row, Col] = find(isnan(back));
    for j=1:length(Row)
        Ind1 = max(1,Row(j)-Patch);
        Ind2 = min(size(back,1),Row(j)+Patch);
        Ind3 = max(1,Col(j)-Patch);
        Ind4 = min(size(back,2),Col(j)+Patch);

        back(Ind1:Ind2,Ind3:Ind4) = NaN;
    end
    Background(:,:,i) = back;
    Wait.Send;
end
Wait.Destroy;

background       = zeros([SizeY,SizeX,SizeZ]);
NewBack          = zeros([SizeY,SizeX,2*Repetition]);
parfor i=1:SizeY
    for j=1:SizeX
        Col            = Background(i,j,:);
        col            = Col;
        col(isnan(col))= mean(col,'omitnan');
        Col            = Col(~isnan(Col));
        NewBack(i,j,:) = Col(1:2*Repetition);
        background(i,j,:) = col;
    end
end

NewBackground = NewBack;
NewBack       = NewBack(:,:,1:Repetition);

[Back1,Back2] = SortInt(NewBackground);
BackVAR       = Back1-Back2;
BackVAR       = std(BackVAR,0,'all').^2;
ErrBackVAR    = tinv(0.95,size(NewBack,1)*size(NewBack,2)*size(BackVAR,3)).* sqrt(2* BackVAR.^2./(size(NewBack,1)*size(NewBack,2)*size(BackVAR,3)-1));
BackVAR       = BackVAR/2;
ErrBackVAR    = ErrBackVAR/2;

%% Load Signal
PathName = uigetdir(pwd,'Select Gain Signal data');
if isequal(PathName,0)
    disp('User selected Cancel!');
    clear global
    return
end

disp(['User selected ',PathName]);
Files    = dir(PathName);
Size     = size(Files,1);

i        = 1;
while i<=Size
    if ~contains(Files(i).name,'.dm4')
        Files(i,:)    = [];
        Size          = Size-1;
        i             = i-1;
    end
    i=i+1;
end

WaitTics   = size(Files,1);
Wait       = parfor_wait(WaitTics, 'Waitbar', true,'ReportInterval',1);

FileName   = Files(1).name;
[~, sig]  = dmread(fullfile(PathName, FileName));
Signal     = zeros([size(sig,1),size(sig,2),size(Files,1)]);
Exposure   = zeros([1,size(Files,1)]);

parfor i=1:size(Files,1)
    FileName      = Files(i).name;
    [tags, image] = dmread(fullfile(PathName, FileName));
    Signal(:,:,i)  = round(double(image));
    Exposure(1,i) = tags.ImageList.Unnamed1.ImageTags.Acquisition.Parameters.HighLevel.Exposure0x28s0x29.Value;
    Wait.Send;
end
Wait.Destroy;


SizeX = size(Signal,2);
SizeY = size(Signal,1);
SizeZ = size(Signal,3);

if ~all(BackExp==Exposure(1))
    warndlg('Do not use Backgrounds with different exposure times than the Signals!!!')
    return
else
    RefExposure=Exposure(1);
end

%% Cosmic Ray remove
Signal   = Signal-background;

WaitTics = SizeZ;
Wait     = parfor_wait(WaitTics, 'Waitbar', true,'ReportInterval',1);

Std      = std(Signal,0,3);
Std      = repmat(Std,[1,1,SizeZ]);
Mean     = mean(Signal,3);
Mean     = repmat(Mean,[1,1,SizeZ]);

Mask     = Signal;
Mask(Signal>Mean + CutOffSigMask.*Std)=NaN;
Mask(Signal<Mean - CutOffSigMask.*Std)=NaN;

Std      = std(Mask,0,3,'omitnan');
Std      = repmat(Std,[1,1,SizeZ]);
Mean     = mean(Mask,3,'omitnan');
Mean     = repmat(Mean,[1,1,SizeZ]);

Signal(Signal>Mean + CutOffSig.*Std)=NaN;
Signal(Signal<Mean - CutOffSig.*Std)=NaN;

%% Delete a Patch around Cosmic Ray
parfor i=1:SizeZ
    sig        = Signal(:,:,i);
    [Row, Col] = find(isnan(sig));
    for j=1:length(Row)
        Ind1 = max(1,Row(j)-Patch);
        Ind2 = min(size(sig,1),Row(j)+Patch);
        Ind3 = max(1,Col(j)-Patch);
        Ind4 = min(size(sig,2),Col(j)+Patch);

        sig(Ind1:Ind2,Ind3:Ind4) = NaN;
    end
    Signal(:,:,i) = sig;
    Wait.Send;
end
Wait.Destroy;

NewSig    = zeros([SizeY,SizeX,2*Repetition]);
TargetInt = mean(mean(Signal,1,'omitnan'),2,'omitnan');
TargetInt = repmat(TargetInt,[SizeY,SizeX,1]);
Signal    = Signal./TargetInt;

parfor i=1:SizeY
    for j=1:SizeX
        Col            = Signal(i,j,:);
        Col            = Col(~isnan(Col));
        NewSig(i,j,:)  = Col(1:2*Repetition);
    end
end

NewSig      = NewSig.*TargetInt(:,:,1:2*Repetition);
NewSig      = NewSig + background(:,:,1:2*Repetition);
Signal      = NewSig;
NewSig      = NewSig(:,:,1:Repetition);

GainRef     = NewSig - NewBack;

GainRef     = sum(GainRef,3);
MeanSig     = mean(GainRef,'all');
MeanSigEELS = mean(GainRef(895:1154,:,:),'all');

GainRef     = GainRef./mean(GainRef,'all');

[Sig1,Sig2] = SortInt(Signal);
GainRef1    = Sig1 - Back1;
GainRef2    = Sig2 - Back2;
k           = zeros([1,floor(Repetition)]);
kErr        = zeros([1,floor(Repetition)]);
Mean        = zeros([1,floor(Repetition)]);
MeanErr     = zeros([1,floor(Repetition)]);

kEELS       = zeros([1,floor(Repetition)]);
kEELSErr    = zeros([1,floor(Repetition)]);
MeanEELS    = zeros([1,floor(Repetition)]);
MeanEELSErr = zeros([1,floor(Repetition)]);

for i=1:Repetition
    
    g1               = Binning(GainRef1,i);
    g2               = Binning(GainRef2,i);
    Mmean            = mean(mean( (g1+g2)/2 ,1),2);
    Mean(1,i)        = mean(Mmean,'all');

    G1               = g1./mean(mean(g1,1),2);
    G2               = g2./mean(mean(g2,1),2);
    kk               = zeros([1,size(G1,3)]);
    for j=1:size(G1,3)
        kk(1,j) = std(G1(:,:,j)-G2(:,:,j),0,'all');
    end
    k(1,i)           = mean(kk,'all')./sqrt(2);
    Den              = sqrt(mean(GainRef,'all').^2 + std(GainRef,0,'all').^2 - k(1,i).^2);
    k(1,i)           = k(1,i)./Den;
    kErr(1,i)        = k(1,i)./sqrt(2*size(G1,1).*size(G1,2).*size(G1,3)-2);
    MeanErr(1,i)     = kErr(1,i)./sqrt(size(G1,1).*size(G1,2).*size(G1,3));
    MeanErr(1,i)     = tinv(0.95,sqrt(size(G1,1).*size(G1,2).*size(G1,3))).*MeanErr(1,i);
    kErr(1,i)        = tinv(0.95,sqrt(size(G1,1).*size(G1,2).*size(G1,3))).*kErr(1,i);
    
    g1               = g1(895:1154,:,:);
    g2               = g2(895:1154,:,:);
    Mmean            = mean(mean( (g1+g2)/2 ,1),2);
    MeanEELS(1,i)    = mean(Mmean,'all');

    G1               = g1./mean(mean(g1,1),2);
    G2               = g2./mean(mean(g2,1),2);
    kk               = zeros([1,size(G1,3)]);
    for j=1:size(G1,3)
        kk(1,j) = std(G1(:,:,j)-G2(:,:,j),0,'all');
    end
    kEELS(1,i)       = mean(kk,'all')./sqrt(2);
    Den              = sqrt(mean(GainRef(895:1154,:,:),'all').^2 + std(GainRef(895:1154,:,:),0,'all').^2 - kEELS(1,i).^2);
    kEELS(1,i)       = kEELS(1,i)./Den;
    kEELSErr(1,i)    = kEELS(1,i)./sqrt(2*size(G1,1).*size(G1,2).*size(G1,3)-2);
    MeanEELSErr(1,i) = kEELSErr(1,i)./sqrt(size(G1,1).*size(G1,2).*size(G1,3));
    MeanEELSErr(1,i) = tinv(0.95,sqrt(size(G1,1).*size(G1,2).*size(G1,3))).*MeanEELSErr(1,i);
    kEELSErr(1,i)    = tinv(0.95,sqrt(size(G1,1).*size(G1,2).*size(G1,3))).*kEELSErr(1,i);
end

GainRef        = GainRef.^(-1);


Rep            = 1:Repetition;

Gain           = mean((k.^2 - 2.*Rep.*BackVAR./Mean.^2 ).*Mean,'all');
GainErr        = tinv(0.95,size(k,2)).*std((k.^2 - 2.*Rep.*BackVAR./Mean.^2 ).*Mean,0,'all')./sqrt(size(k,2));

Fit            = sqrt(Gain./Mean  + 2.*Rep.*BackVAR./Mean.^2);

FRep           = linspace(Rep(1,1),Rep(1,end),1000);
FMean          = linspace(Mean(1,1),Mean(1,end),1000); 
FFit           = sqrt(Gain./FMean + FRep.*BackVAR*2./FMean.^2);

GainEELS       = mean((kEELS.^2 - 2.*Rep.*BackVAR./MeanEELS.^2 ).*MeanEELS,'all');
GainEELSErr    = tinv(0.95,size(kEELS,2)).*std((kEELS.^2 - 2.*Rep.*BackVAR./MeanEELS.^2 ).*MeanEELS,0,'all')./sqrt(size(kEELS,2));

FitEELS        = sqrt(GainEELS./MeanEELS + Rep.*BackVAR*2./MeanEELS.^2); 
FMeanEELS      = linspace(MeanEELS(1,1),MeanEELS(1,end),1000); 
FFitEELS       = sqrt(GainEELS./FMeanEELS + FRep.*BackVAR*2./FMeanEELS.^2); 

TargetInt      = round(MeanSig    /Repetition,3);
TargetIntEELS  = round(MeanSigEELS/Repetition,3);

ktheo          = sqrt(Gain./MeanSig + 2.*Repetition.*BackVAR./MeanSig.^2); 
ktheoErr       = sqrt((1/2 * 1./MeanSig ./sqrt(Gain./MeanSig + Repetition.*BackVAR*2./MeanSig.^2).*GainErr).^2 + (1/2 * 1./MeanSig.^2 ./sqrt(Gain./MeanSig + Repetition.*BackVAR*2./MeanSig.^2).*ErrBackVAR).^2);
ktheoEELS      = sqrt(GainEELS./MeanSigEELS + Repetition.*BackVAR*2./MeanSigEELS.^2);
ktheoEELSErr   = sqrt((1/2 * 1./MeanSigEELS ./sqrt(GainEELS./MeanSigEELS + Repetition.*BackVAR*2./MeanSigEELS.^2).*GainErr).^2 + (1/2 * 1./MeanSigEELS.^2 ./sqrt(GainEELS./MeanSigEELS + Repetition.*BackVAR*2./MeanSigEELS.^2).*ErrBackVAR).^2);

disp('-----------------------------------------------------------')
disp(['Mean Signal      = ', num2str(TargetInt),char(177),num2str(MeanErr(end)*sqrt(2))])
disp(['EstimatedkVal    = ', num2str(ktheo,'%.7f'), char(177), num2str(ktheoErr,'%.7f')])
disp(['Estimated Gain   = ', num2str(Gain,'%.4f'), char(177), num2str(GainErr,'%.4f')])
disp(['Estimated Background VAR   = ', num2str(BackVAR,'%.4f'), char(177), num2str(ErrBackVAR,'%.4f')])
disp('-----------------------------------------------------------')
disp(['Mean Signal EELS ROI     = ', num2str(TargetIntEELS),char(177),num2str(MeanEELSErr(end).*sqrt(2))])
disp(['EstimatedkVal EELS ROI   = ', num2str(ktheoEELS,'%.7f'), char(177), num2str(ktheoEELSErr,'%.7f')])
disp(['Estimated Gain EELS ROI  = ', num2str(GainEELS,'%.4f'), char(177), num2str(GainEELSErr,'%.4f')])
disp(['Estimated EELS Background VAR   = ', num2str(BackVAR,'%.4f'), char(177), num2str(ErrBackVAR,'%.4f')])
disp('-----------------------------------------------------------')


%% Plot results

figure;
errorbar(Mean,k,kErr,kErr,MeanErr,MeanErr,'o','MarkerSize',8,'Color','k','LineWidth',1)
hold on
plot(FMean,FFit,'LineWidth',2,'Color','r')
xlabel('Mean Signal [Counts]')
ylabel('k-Value')
title('Full Detector')
set(gca,'FontSize', 18)

figure;
errorbar(Mean,k-Fit,kErr,kErr,MeanErr,MeanErr,'o','Color','k','LineWidth',1)
hold on
yline(0,'LineWidth',2,'Color','k')
xlabel('Mean Signal [Counts]')
ylabel('Difference to Fit')
title('Full Detector')
set(gca,'FontSize', 18)

figure;
imagesc(GainRef)
Mean = mean(GainRef,'all');
Std  = std(GainRef,0,'all');
title('Gain Reference')
caxis([Mean-3*Std,Mean+3*Std])
axis equal
xlim([1,SizeX])
ylim([1,SizeY])
xticks([1 512 1024 1536 2048])
yticks([1 512 1024 1536 2048])
set(gca,'FontSize', 18)
colormap gray
colorbar;

figure;
errorbar(MeanEELS,kEELS,kEELSErr,kEELSErr,MeanEELSErr,MeanEELSErr,'o','MarkerSize',8,'Color','k','LineWidth',1)
hold on
plot(FMeanEELS,FFitEELS,'LineWidth',2,'Color','r')
xlabel('Mean Signal [Counts]')
ylabel('k-Value')
title('EELS')
set(gca,'FontSize', 18)

figure;
errorbar(MeanEELS,kEELS-FitEELS,kEELSErr,kEELSErr,MeanEELSErr,MeanEELSErr,'o','Color','k','LineWidth',1)
hold on
yline(0,'LineWidth',2,'Color','k')
xlabel('Mean Signal [Counts]')
ylabel('Difference to Fit')
title('EELS')
set(gca,'FontSize', 18)

figure;
imagesc(GainRef(895:1154,:,:))
MeanEELS = mean(GainRef(895:1154,:,:),'all');
StdEELS  = std(GainRef(895:1154,:,:),0,'all');
title('Gain Reference EELS')
caxis([MeanEELS-3*StdEELS,MeanEELS+3*StdEELS])
axis equal
xlim([1,SizeX])
ylim([1,EELSROI])
xticks([1 512 1024 1536 2048])
yticks([1 130 260])
set(gca,'FontSize', 18)
colormap gray
colorbar;


%% Analysis of Gain reference
G1      = GainRef(1:1024  ,1:1024  );
G2      = GainRef(1:1024  ,1025:end);
G3      = GainRef(1025:end,1:1024);
G4      = GainRef(1025:end,1025:end);

Mean1   = mean(G1,'all');
Mean2   = mean(G2,'all');
Mean3   = mean(G3,'all');
Mean4   = mean(G4,'all');
Mean    = mean(GainRef,'all')

Std1    = std(G1,0,'all');
Std2    = std(G2,0,'all');
Std3    = std(G3,0,'all');
Std4    = std(G4,0,'all');
Std     = std(GainRef,0,'all')

G1      = round(G1,2);
G2      = round(G2,2);
G3      = round(G3,2);
G4      = round(G4,2);
G       = round(GainRef,2);

Count         = 70 : 130;

parfor i=1:size(Count,2)
    Dist1(1,i)     = length(G1(G1==Count(1,i)/100));
    Dist2(1,i)     = length(G2(G2==Count(1,i)/100));
    Dist3(1,i)     = length(G3(G3==Count(1,i)/100));
    Dist4(1,i)     = length(G4(G4==Count(1,i)/100));
    Dist(1,i)      = length(G(G==Count(1,i)/100));
end


Count   = Count ./100;

count  = linspace(0.7,1.3,1000);

Gauss1 = max(Dist1).*exp(-(count-Mean1).^2./(2.*Std1.^2));
Gauss2 = max(Dist2).*exp(-(count-Mean2).^2./(2.*Std2.^2));
Gauss3 = max(Dist3).*exp(-(count-Mean3).^2./(2.*Std3.^2));
Gauss4 = max(Dist4).*exp(-(count-Mean4).^2./(2.*Std4.^2));
Gauss  = max(Dist ).*exp(-(count-Mean ).^2./(2.*Std.^2 ));

%% Plot Results
Distr1 = figure;
plot(Count,Dist1,'o','LineWidth',1,'Color','k')
hold on
plot(count,Gauss1,'LineWidth',2,'Color','r')
xline(Mean1,':','LineWidth',2,'Color','r');
title('Gain Ref Distribution Q1')
xlabel('GainRef Value')
ylabel('Amount [Pixel]')
set(gca,'FontSize', 18)

Distr2 = figure;
plot(Count,Dist2,'o','LineWidth',1,'Color','k')
hold on
plot(count,Gauss2,'LineWidth',2,'Color','b')
xline(Mean2,':','LineWidth',2,'Color','b');
title('Gain Ref Distribution Q2')
xlabel('GainRef Value')
ylabel('Amount [Pixel]')
set(gca,'FontSize', 18)


Distr3 = figure;
plot(Count,Dist3,'o','LineWidth',1,'Color','k')
hold on
plot(count,Gauss3,'LineWidth',2,'Color','g')
xline(Mean3,':','LineWidth',2,'Color','g');
title('Gain Ref Distribution Q3')
xlabel('GainRef Value')
ylabel('Amount [Pixel]')
set(gca,'FontSize', 18)

Distr4 = figure;
plot(Count,Dist4,'o','LineWidth',1,'Color','k')
hold on
plot(count,Gauss4,'LineWidth',2,'Color','#dbcb1d')
xline(Mean4,':','LineWidth',2,'Color','#dbcb1d');
title('Gain Ref Distribution Q4')
xlabel('GainRef Value')
ylabel('Amount [Pixel]')
set(gca,'FontSize', 18)

Distr = figure;
plot(Count,Dist,'o','LineWidth',1,'Color','k')
hold on
plot(count,Gauss,'LineWidth',2,'Color','k')
xline(Mean,':','LineWidth',2,'Color','k');
title('Gain Ref Distribution Total')
xlabel('GainRef Value')
ylabel('Amount [Pixel]')
set(gca,'FontSize', 18)

DistrComp = figure;
plot(Count,Dist1,'o','LineWidth',1,'Color','r')
hold on
plot(Count,Dist2,'o','LineWidth',1,'Color','b')
plot(Count,Dist3,'o','LineWidth',1,'Color','g')
plot(Count,Dist4,'o','LineWidth',1,'Color','#dbcb1d')

plot(count,Gauss1,'LineWidth',2,'Color','r')
plot(count,Gauss2,'LineWidth',2,'Color','b')
plot(count,Gauss3,'LineWidth',2,'Color','g')
plot(count,Gauss4,'LineWidth',2,'Color','#dbcb1d')

xline(Mean1,':','LineWidth',2,'Color','g');
xline(Mean2,':','LineWidth',2,'Color','b');
xline(Mean3,':','LineWidth',2,'Color','g');
xline(Mean4,':','LineWidth',2,'Color','#dbcb1d');

title('Gain Ref Distribution Q4')
xlabel('GainRef Value')
ylabel('Amount [Pixel]')
set(gca,'FontSize', 18)

disp(['Q1 Mean: ',num2str(round(Mean1,4)),' | Std: ',num2str(round(Std1,4))]);
disp(['Q2 Mean: ',num2str(round(Mean2,4)),' | Std: ',num2str(round(Std2,4))]);
disp(['Q3 Mean: ',num2str(round(Mean3,4)),' | Std: ',num2str(round(Std3,4))]);
disp(['Q4 Mean: ',num2str(round(Mean4,4)),' | Std: ',num2str(round(Std4,4))]);

FacQ1 = sqrt(Mean1^2 + Std1^2);
FacQ2 = sqrt(Mean2^2 + Std2^2);
FacQ3 = sqrt(Mean3^2 + Std3^2);
FacQ4 = sqrt(Mean4^2 + Std4^2);

FacBQ1 = sqrt(Mean1^2 + Std1^2/(SizeX/2));
FacBQ2 = sqrt(Mean2^2 + Std2^2/(SizeX/2));
FacBQ3 = sqrt(Mean3^2 + Std3^2/(SizeX/2));
FacBQ4 = sqrt(Mean4^2 + Std4^2/(SizeX/2));

disp(['Q1 Fac: ',num2str(round(FacQ1,5))]);
disp(['Q2 Fac: ',num2str(round(FacQ2,5))]);
disp(['Q3 Fac: ',num2str(round(FacQ3,5))]);
disp(['Q4 Fac: ',num2str(round(FacQ4,5))]);

save('ManualGainRef.mat','GainRef','Repetition','TargetInt','RefExposure','ktheo','Gain','TargetIntEELS','ktheoEELS','GainEELS','FacQ1','FacQ2','FacQ3','FacQ4','FacBQ1','FacBQ2','FacBQ3','FacBQ4','NewSig','NewBack')
clearvars all
end

function [Sig1,Sig2] = SortInt(Sig)
Mean       = reshape(mean(mean(Sig,1),2),[size(Sig,3),1]);
Sig1       = [];
Sig2       = [];
a          = size(Sig,3);
while a>1
    Img         = Sig(:,:,a);
    m           = Mean(a,1);
    Sig(:,:,a)  = [];
    Mean(a,:)   = [];
    Ind         = knnsearch(Mean,m);
    Sig1        = cat(3,Sig1,Img);
    Sig2        = cat(3,Sig2,Sig(:,:,Ind));
    Mean(Ind,:) = [];
    Sig(:,:,Ind)= [];
    a           = size(Sig,3);
end

Sig  = Sig1-Sig2;
Sum  = mean(sum(Sig,3),'all');

while Sum~=0
    Mean  = 2.*reshape(mean(mean(Sig,1),2),[size(Sig,3),1]);
    Ind   = knnsearch(2.*Mean,Sum);
    if abs(Sum) > abs(Sum - mean(Sig(:,:,Ind),'all'))
        sig1  = Sig1(:,:,Ind);
        sig2  = Sig2(:,:,Ind);
        Sig1(:,:,Ind) = sig2;
        Sig2(:,:,Ind) = sig1;
    else
        break
    end
    Sig   = Sig1-Sig2;
    Sum   = mean(sum(Sig,3),'all');
end

SSig1 = sum(Sig1,3);
SSig2 = sum(Sig2,3);

if mean(SSig2,'all')>mean(SSig1,'all')
    Sig  = Sig1;
    Sig1 = Sig2;
    Sig2 = Sig;
end

clearvars -except Sig1 Sig2
end

function image = Binning(image,Bin)

SizeZ   = floor(size(image,3)/Bin);
SizeY   = size(image,1);
SizeX   = size(image,2);

if Bin>1
    Img   = zeros([SizeY,SizeX,SizeZ]);
    for a = 1:SizeZ
        Img(:,:,a)        = sum(image(:,:,(a-1)*Bin +1 :a*Bin),3);
    end
    image =  Img;
end

clearvars -except image
end
