# Supplementary material for: An applied noise model for scintillation-based CCD detectors in transmission electron microscopy
Source: Sci Rep. 2025 Jan 30;15:3815. doi: 10.1038/s41598-025-85982-4 (PMC11782531; doi:10.1038/s41598-025-85982-4)
Supplement: Supplementary file 2 — Supplementary Information. [file 41598_2025_85982_MOESM2_ESM.zip › Evaluation_Scripts/Fig6_Analysis_CosmicRay.m]

function Fig6_Analysis_CosmicRay
% Please note, however, that the authors disclaim any liability for damages or consequences arising from the use of the provided scripts.
% Users are responsible for ensuring the proper functioning and application of the code.
% Cite:

% Zietlow, C., Lindner, J.K.N.
% An applied noise model for scintillation-based CCD detectors in transmission electron microscopy.
% Sci Rep 15, 3815 (2025).
% https://doi.org/10.1038/s41598-025-85982-4

% if you use any of these script.


% Creates the analysis provided in Fig. 6.
% Requires the directory containing background subtracted dark frames with increasing acquisition time as input.

%% Parameters
CutOffSigma    = 5;  % Std. after which a spike is considered an outliner -> cosmic ray
Patch          = 5;  % Patch size for cosmic ray removal
Ind            = 20; % Index of an example image that is used to display cosmic rays and row artefacts, see Fig 6(b-d).

%% Load Data
PathName = uigetdir;
if isequal(PathName,0)
    disp('User selected Cancel!');
    clear global
    return
end
disp(['User selected ',PathName]);
Files    = dir(PathName);
Size     = size(Files,1);

i        = 1;
while i<=Size
    if ~contains(Files(i).name,'.dm4')
        Files(i,:)    = [];
        Size          = Size-1;
        i             = i-1;
    end
    i=i+1;
end

WaitTics = size(Files,1);
Wait     = parfor_wait(WaitTics, 'Waitbar', true,'ReportInterval',1);

FileName = Files(1).name;
[~, img] = dmread(fullfile(PathName, FileName));
Image    = zeros([size(img,1),size(img,2),size(Files,1)]);
Exposure = zeros([1,size(Files,1)]);

parfor i=1:size(Files,1)
    FileName      = Files(i).name;
    [tags, image] = dmread(fullfile(PathName, FileName));
    Image(:,:,i)  = round(double(image));
    Exposure(1,i) = tags.ImageList.Unnamed1.ImageTags.Acquisition.Parameters.HighLevel.Exposure0x28s0x29.Value;
    Wait.Send;
end

SizeX    = size(Image(:,:,1),2);
SizeY    = size(Image(:,:,1),1);
SizeZ    = size(Image       ,3);

Wait.Destroy;

%% Sorting
[Exposure,Index]   = sort(Exposure);
Image              = Image(:,:,Index);
Org                = Image(:,:,Ind);

%% Detect Cosmic Rays
Mask = zeros(size(Image));
parfor i=1:SizeZ
    Img                    = Image(:,:,i);
    thres                  = ceil(abs(CutOffSigma    * std(Img,0,'all')));
    Mean                   = mean(Img,'all');
    Img(Img>Mean + thres)  = NaN;
    Img(Img<Mean - thres)  = NaN;
    Mask(:,:,i)            = Img;
end

Counts = zeros([1,SizeZ]);

for i=1:SizeZ
    Img                  = Image(:,:,i);
    mask                 = Mask(:,:,i);
    LeftMean             = round(mean(mask(:,1:size(Img,2)/2),2,'omitnan'));
    RightMean            = round(mean(mask(:,size(Img,2)/2+1:end),2,'omitnan'));
    Mean                 = [ repmat(LeftMean,[1,size(Img,2)/2]) , repmat(RightMean,[1,size(Img,2)/2]) ];
    thres                = ceil(abs(CutOffSigma    * std(mask-Mean,0,'all','omitnan')));
    Counts(1,i)          = length(Img(Img-Mean>thres)) + length(Img(Img-Mean<-thres)); 
    Img(Img-Mean> thres) = NaN;
    Img(Img-Mean<-thres) = NaN;
    
    Image(:,:,i)         = Img;
end

%% Fit Rays

options       = optimset('Display','none','TolFun',1e-10,'TolX',1e-10);
eqn           = @(x) sum((x(1).*Exposure - Counts).^2);
x             = 10;
x             = fminsearch(eqn,x,options)
Cps           = round(x(1),1);
FitCounts     = x(1).*Exposure;

%% Delete a Patch around Cosmic Ray
[x,y] = find(isnan(Image(:,:,Ind)));

for i=1:SizeZ
    Img       = Image(:,:,i);
    [Row, Col] = find(isnan(Img));
    for j=1:length(Row)
        Ind1 = max(1,Row(j)-Patch);
        Ind2 = min(size(Img,1),Row(j)+Patch);
        Ind3 = max(1,Col(j)-Patch);
        Ind4 = min(size(Img,2),Col(j)+Patch);
        
        Img(Ind1:Ind2,Ind3:Ind4) = NaN;
    end
    Image(:,:,i) = Img;
end

%% Plot results
figure;
plot(Exposure,Counts,'o','Markersize',8,'Color','k')
hold on
plot(Exposure,FitCounts,'Color','r','LineWidth',2)
title('Cosmic Rays detected');
xlabel('time [s]');
ylabel('Cosmic Rays [Counts]');
set(gca,'FontSize', 18)
txt = ['Counts/s \approx ',num2str(Cps)];
text(Exposure(1),50,txt,'Interpreter', 'tex','Color','k','FontSize', 18)

Std = std(Image(:,:,Ind),0,'all','omitnan');
disp(['Exposure of example Image: ',num2str(Exposure(1,Ind)),'s']);

figure;
imagesc(Org)
caxis([-5*Std,5*Std]);
title('Original')
axis equal
xlim([1,SizeX])
ylim([1,SizeY])
xticks([1 512 1024 1536 2048])
yticks([1 512 1024 1536 2048])
set(gca,'FontSize', 18)
colormap gray;
colorbar;


figure;
imagesc(Image(:,:,Ind))

title('Cosmic Rays removed')
caxis([-5*Std,5*Std]);
set(gca,'FontSize', 18)
axis equal
xlim([1,SizeX])
ylim([1,SizeY])
xticks([1 512 1024 1536 2048])
yticks([1 512 1024 1536 2048])
colormap gray;
colorbar;
hold on
scatter(y,x,'Marker','square','SizeData',9,'MarkerFaceColor','r','MarkerEdgeColor','r')


LeftMean   = round(mean(Image(:,1:size(Image,2)/2,Ind),2,'omitnan'));
RightMean  = round(mean(Image(:,size(Image,2)/2+1:end,Ind),2,'omitnan'));
Mean       = [repmat(LeftMean,[1,size(Image,2)/2]),repmat(RightMean,[1,size(Image,2)/2])];

figure;
imagesc(Image(:,:,Ind)-Mean)

title('Without Line Artifacts')
caxis([-5*Std,5*Std]);
set(gca,'FontSize', 18)
axis equal
xlim([1,SizeX])
ylim([1,SizeY])
xticks([1 512 1024 1536 2048])
yticks([1 512 1024 1536 2048])
colormap gray;
colorbar;
hold on
scatter(y,x,'Marker','square','SizeData',9,'MarkerFaceColor','r','MarkerEdgeColor','r')

figure;
imagesc(Mean)

title('Line Artifacts')
caxis([-3,3]);
set(gca,'FontSize', 18)
axis equal
xlim([1,SizeX])
ylim([1,SizeY])
xticks([1 512 1024 1536 2048])
yticks([1 512 1024 1536 2048])
colormap gray;
colorbar;
clearvars all
end
