# Supplementary material for: An applied noise model for scintillation-based CCD detectors in transmission electron microscopy
Source: Sci Rep. 2025 Jan 30;15:3815. doi: 10.1038/s41598-025-85982-4 (PMC11782531; doi:10.1038/s41598-025-85982-4)
Supplement: Supplementary file 2 — Supplementary Information. [file 41598_2025_85982_MOESM2_ESM.zip › Evaluation_Scripts/Fig7_Analysis_Distr_DetectorNoise.m]

function Fig7_Analysis_Distr_DetectorNoise
% Please note, however, that the authors disclaim any liability for damages or consequences arising from the use of the provided scripts.
% Users are responsible for ensuring the proper functioning and application of the code.
% Cite:

% Zietlow, C., Lindner, J.K.N.
% An applied noise model for scintillation-based CCD detectors in transmission electron microscopy.
% Sci Rep 15, 3815 (2025).
% https://doi.org/10.1038/s41598-025-85982-4

% if you use any of these script.

% Creates the analysis provided in Fig. 7.
% Requires the selection of a background-subtracted zero-exposure dark frame image as an input.
% Also requires the selection of the gain reference file provided by the script "Fig5_Fig12ab_Create_GainRef".

%% Preparation
CutOffSigma     = 5; %Cosmic ray detection
CutOffSigmaMask = 3; %Cosmic ray detection
Patch           = 1; %Patch size for cosmic ray removal

[fileName,pathName] = uigetfile('*.dm4');
[tags, Image] = dmread(fullfile(pathName, fileName));

Image         = round(double(Image));
Exposure      = tags.ImageList.Unnamed1.ImageTags.Acquisition.Parameters.HighLevel.Exposure0x28s0x29.Value;

disp(['Exposure time: ',num2str(Exposure)]);

SizeX         = size(Image,2);
SizeY         = size(Image,1);

%% Detect cosmic rays
Img                      = Image;
thres                    = ceil(abs(CutOffSigmaMask    * std(Image,0,'all')));
Img(Img>thres)           = NaN;
Img(Img<-thres)          = NaN;
Mask                     = Img;

LeftMean                 = round(mean(Mask(:,1:size(Img,2)/2),2,'omitnan'));
RightMean                = round(mean(Mask(:,size(Img,2)/2+1:end),2,'omitnan'));
Mean                     = [ repmat(LeftMean,[1,size(Img,2)/2]) , repmat(RightMean,[1,size(Img,2)/2]) ];
Thres                    = ceil(abs(CutOffSigma    * std(Mask-Mean,0,'all','omitnan')));

Image(Image-Mean> Thres) = NaN;
Image(Image-Mean<-Thres) = NaN;
clearvars Mask LeftMean RightMean Mean

%% Delete a Patch around Cosmic Ray
Img       = Image;
[Row, Col] = find(isnan(Img));
for j=1:length(Row)
    Ind1 = max(1,Row(j)-Patch);
    Ind2 = min(size(Img,1),Row(j)+Patch);
    Ind3 = max(1,Col(j)-Patch);
    Ind4 = min(size(Img,2),Col(j)+Patch);
    
    Img(Ind1:Ind2,Ind3:Ind4) = NaN;
end
Image     = Img;
Std       = std(Image,0,'all','omitnan');
disp(['Standard dev of dark subtraceted image: ',num2str(round(Std,3))])

%% Get uncertainties
BGTopLeft     = Image(1:SizeY/2    ,1:SizeX/2    );
BGBottomLeft  = Image(SizeY/2+1:end,1:SizeX/2    );
BGTopRight    = Image(1:SizeY/2    ,SizeX/2+1:end);
BGBottomRight = Image(SizeY/2+1:end,SizeX/2+1:end);

MeanTL        = mean(BGTopLeft    ,2,'omitnan');
MeanBL        = mean(BGBottomLeft ,2,'omitnan');
MeanTR        = mean(BGTopRight   ,2,'omitnan');
MeanBR        = mean(BGBottomRight,2,'omitnan');

BGTopLeft     = BGTopLeft     - repmat(MeanTL,[1,SizeX/2]);
BGBottomLeft  = BGBottomLeft  - repmat(MeanBL,[1,SizeX/2]);
BGTopRight    = BGTopRight    - repmat(MeanTR,[1,SizeX/2]);
BGBottomRight = BGBottomRight - repmat(MeanBR,[1,SizeX/2]);

Img           = [BGTopLeft,BGTopRight;BGBottomLeft,BGBottomRight];
Means         = [MeanTL',MeanBL',MeanTR',MeanBR',];

StdImg       = std(Img,0,'all','omitnan');
ErrStdImg    = tinv(0.95,SizeX/2).*sqrt(2 .* StdImg.^2./(SizeX/2-1));
disp(['Standard dev of dark subtraceted mean corr: ',num2str(round(StdImg,3)),char(177),num2str(round(ErrStdImg,3))])

StdMean       = std(Means,0,'all','omitnan');
ErrStdMean    = tinv(0.95,SizeY*2).*sqrt(2 .* StdMean.^2./(SizeY*2-1));
disp(['Standard dev of dark subtraceted Means: ',num2str(round(StdMean,4)),char(177),num2str(round(ErrStdMean,4))])

no            = sum(~isnan(Img           ),2);
ProbTotal     = erf(0.5./  (  tinv(0.95,no  ).*std(Img            ,0,2,'omitnan')./sqrt(no  )  ));
CountTotal    = sum(0.95 > ProbTotal      ) + mean(1-ProbTotal      ).*(size(ProbTotal      ,1)-sum(0.95 > ProbTotal      ));
StdMeanTotal  = sqrt(CountTotal      )/size(ProbTotal      ,1);

%% Fitting original Probability Distributions
BarWidth     = 0.1;
Means        = round(Means./BarWidth);

CountB        = min(Means)-1:max(Means)+1;
AmpMeanB    = zeros([1,size(CountB,2)]);
ErrBernoulli = zeros([1,size(CountB,2)]);

parfor i=1:size(CountB,2)
    AmpMeanB(1,i)     = sum(Means==CountB(1,i));
end

ProbDist = AmpMeanB./sum(AmpMeanB);

parfor i=1:size(CountB,2)
    ErrBernoulli(1,i) = ProbDist(1,i)./(sum(ProbDist)-ProbDist(1,i));
end
ErrBernoulli = tinv(0.95,AmpMeanB).*sqrt(ErrBernoulli.* sum(AmpMeanB));
ErrBernoulli(isnan(ErrBernoulli)) = 1;

ErrPosB      = ceil(ErrBernoulli/2) + ceil(ProbDist.*StdMeanTotal);
ErrNegB      = ceil(ErrBernoulli/2) + ceil(ProbDist.*StdMeanTotal);

ErrNegB(AmpMeanB-ErrNegB<0)= AmpMeanB(AmpMeanB-ErrNegB<0);

CountB      = CountB.*BarWidth;
AmpMeanFit  = AmpMeanB;

AmpMeanFit(CountB<-0.5) =NaN;
AmpMeanFit(CountB> 0.5) =NaN;

CountFit    = CountB(~isnan(AmpMeanFit)); 
AmpMeanFit  = AmpMeanFit(~isnan(AmpMeanFit));


CountsB     = linspace(CountFit(1,1),CountFit(end),(CountFit(1,end)-CountFit(1,1))*100+1);
options     = optimset('Display','none','TolFun',1e-6,'TolX',1e-6);
x           = [max(AmpMeanFit),0.5,0];
eqn         = @(x) sum((abs(x(1)).*exp(-((CountFit-x(3))./(sqrt(2).*abs(x(2)))).^2) - AmpMeanFit).^2);
x           = fminsearch(eqn,x,options);
GaussB      = abs(x(1)).*exp(-((CountsB-x(3))./(sqrt(2).*abs(x(2)))).^2);
Sigma       = x(2);
Fitting     = fit(CountFit',AmpMeanFit','gauss1');
Conf        = confint(Fitting,0.95);
ErrSig      = abs(Conf(2,3) - Conf(1,3))/2;
disp(['SigmaPeak: ',num2str(round(Sigma,4)),char(177),num2str(round(ErrSig,4))])
disp(['Std of the Mean: ',num2str(ceil(StdImg/sqrt(SizeX/2)*10000)/10000),char(177),num2str(ceil(ErrStdImg/sqrt(SizeX/2)*10000)/10000)])

x           = [max(AmpMeanB),1];
eqn         = @(x) sum((abs(x(1)).*exp(-abs(CountFit./abs(x(2)))) - AmpMeanFit).^2);
x           = fminsearch(eqn,x,options);
Laplace     = abs(x(1)).*exp(-abs(CountsB./abs(x(2))));

figure;
errorbar(CountB,AmpMeanB,ErrNegB,ErrPosB,'o','LineWidth',1)
hold on
plot(CountsB,GaussB  ,'LineWidth',1)
plot(CountsB,Laplace,'LineWidth',1)
legend('Data','Gaussian Fit','Laplace Fit','Lorentz Fit')
title('Detector Bias Noise Distribution')
xlabel('Bias Value [Counts]')
ylabel('Number of Rows')
set(gca,'FontSize', 18)

clearvars -except SizeX SizeY Exposure Thres Image BarWidth

%% Mean Corrected

%% Get uncertainties
BGTopLeft     = Image(1:SizeY/2    ,1:SizeX/2    );
BGBottomLeft  = Image(SizeY/2+1:end,1:SizeX/2    );
BGTopRight    = Image(1:SizeY/2    ,SizeX/2+1:end);
BGBottomRight = Image(SizeY/2+1:end,SizeX/2+1:end);

MeanTL        = round(mean(BGTopLeft    ,2,'omitnan'));
MeanBL        = round(mean(BGBottomLeft ,2,'omitnan'));
MeanTR        = round(mean(BGTopRight   ,2,'omitnan'));
MeanBR        = round(mean(BGBottomRight,2,'omitnan'));

BGTopLeft     = BGTopLeft     - repmat(MeanTL,[1,SizeX/2]);
BGBottomLeft  = BGBottomLeft  - repmat(MeanBL,[1,SizeX/2]);
BGTopRight    = BGTopRight    - repmat(MeanTR,[1,SizeX/2]);
BGBottomRight = BGBottomRight - repmat(MeanBR,[1,SizeX/2]);

Img           = [BGTopLeft,BGTopRight;BGBottomLeft,BGBottomRight];
Means         = [MeanTL',MeanBL',MeanTR',MeanBR',];

StdImg       = std(Img,0,'all','omitnan');
ErrStdImg    = tinv(0.95,SizeX/2).*sqrt(2 .* StdImg.^2./(SizeX/2-1));
disp(['Standard dev of dark subtraceted mean corr: ',num2str(round(StdImg,3)),char(177),num2str(round(ErrStdImg,3))])

StdMean       = std(Means,0,'all','omitnan');
ErrStdMean    = tinv(0.95,SizeY*2).*sqrt(2 .* StdMean.^2./(SizeY*2-1));
disp(['Standard dev of dark subtraceted Means: ',num2str(round(StdMean,4)),char(177),num2str(round(ErrStdMean,4))])

no            = sum(~isnan(Img           ),2);
ProbTotal     = erf(0.5./  (  tinv(0.95,no  ).*std(Img            ,0,2,'omitnan')./sqrt(no  )  ));
CountTotal    = sum(0.95 > ProbTotal      ) + mean(1-ProbTotal      ).*(size(ProbTotal      ,1)-sum(0.95 > ProbTotal      ));
StdMeanTotal  = sqrt(CountTotal      )/size(ProbTotal      ,1);

%% Fitting original Probability Distributions

CountB      = min(Means)-1:max(Means)+1;
AmpMeanB    = zeros([1,size(CountB,2)]);
ErrBernoulli = zeros([1,size(CountB,2)]);

parfor i=1:size(CountB,2)
    AmpMeanB(1,i)     = sum(Means==CountB(1,i));
end

ProbDist = AmpMeanB./sum(AmpMeanB);

parfor i=1:size(CountB,2)
    ErrBernoulli(1,i) = ProbDist(1,i)./(sum(ProbDist)-ProbDist(1,i));
end
ErrBernoulli = tinv(0.95,AmpMeanB).*sqrt(ErrBernoulli.* sum(AmpMeanB));
ErrBernoulli(isnan(ErrBernoulli)) = 1;

ErrPosB       = ceil(ErrBernoulli/2) + ceil(ProbDist.*StdMeanTotal);
ErrNegB       = ceil(ErrBernoulli/2) + ceil(ProbDist.*StdMeanTotal);

ErrNegB(AmpMeanB-ErrNegB<0)= AmpMeanB(AmpMeanB-ErrNegB<0);

CountsB    = linspace(-5,5,2*5*100+1);
options     = optimset('Display','none','TolFun',1e-6,'TolX',1e-6);
x           = [max(AmpMeanB),0.5];
eqn         = @(x) sum((abs(x(1)).*exp(-(CountB./(sqrt(2).*abs(x(2)))).^2) - AmpMeanB).^2);
x           = fminsearch(eqn,x,options);
GaussB     = abs(x(1)).*exp(-(CountsB./(sqrt(2).*abs(x(2)))).^2);

x           = [max(AmpMeanB),1];
eqn         = @(x) sum((abs(x(1)).*exp(-abs(CountB./abs(x(2)))) - AmpMeanB).^2);
x           = fminsearch(eqn,x,options);
Laplace     = abs(x(1)).*exp(-abs(CountsB./abs(x(2))));

disp(['Std of the Mean: ',num2str(ceil(StdImg/sqrt(SizeX/2)*10000)/10000),char(177),num2str(ceil(ErrStdImg/sqrt(SizeX/2)*10000)/10000)])
figure;
errorbar(CountB,AmpMeanB,ErrNegB,ErrPosB,'o','LineWidth',1)
hold on
plot(CountsB,GaussB  ,'LineWidth',1)
plot(CountsB,Laplace,'LineWidth',1)
legend('Data','Gaussian Fit','Laplace Fit','Lorentz Fit')
title('Detector Bias Noise Distribution')
xlabel('Bias Value [Counts]')
ylabel('Number of Rows')
set(gca,'FontSize', 18)


SigmaG  = std(Img,0,'all','omitnan');
SigmaL  = SigmaG/sqrt(2);

CountRA   = -Thres:Thres;
AmpRA     = zeros(size(CountRA));

parfor i=1:size(CountRA,2)
    AmpRA(1,i)     = sum(Img==CountRA(1,i),'all');
end
ProbDist     = AmpRA./sum(AmpRA);
ErrBernoulli = zeros([1,size(CountRA,2)]);
parfor i=1:size(CountRA,2)
    ErrBernoulli(1,i) = ProbDist(1,i)./(sum(ProbDist)-ProbDist(1,i));
end
ErrBernoulli = tinv(0.95,AmpRA).*sqrt(ErrBernoulli.* sum(AmpRA));
ErrBernoulli(isnan(ErrBernoulli))=1;


ErrPosRA     = ceil(ErrBernoulli/2) + ceil(SizeX/2.*ProbDist.*StdMeanTotal);
ErrNegRA     = ceil(ErrBernoulli/2) + ceil(SizeX/2.*ProbDist.*StdMeanTotal);
ErrNegRA(AmpRA-ErrNegRA<0)= AmpRA(AmpRA-ErrNegRA<0);

ind1        = find(CountRA<=-Thres);
ind2        = find(CountRA>= Thres);
CountFit    = CountRA(1,ind1:ind2);
AmpFit      = AmpRA(1,ind1:ind2);
CountsRA      = linspace(-Thres,Thres,2*Thres*100+1);
x           = [max(AmpFit),SigmaG];
eqn         = @(x) sum((abs(x(1)).*exp(-(CountFit./(sqrt(2).*abs(x(2)))).^2) - AmpFit).^2);
x           = fminsearch(eqn,x,options);
GaussRA       = abs(x(1)).*exp(-(CountsRA./(sqrt(2).*abs(x(2)))).^2);

x           = [max(AmpFit),SigmaL];
eqn         = @(x) sum((abs(x(1)).*exp(-abs(CountFit./abs(x(2)))) - AmpFit).^2);
x           = fminsearch(eqn,x,options);
Laplace     = abs(x(1)).*exp(-abs(CountsRA./abs(x(2))));

x           = [max(AmpFit),SigmaL];
eqn         = @(x) sum((abs(x(1))./(1 + (CountFit./abs(x(2))).^2) - AmpFit).^2);
x           = fminsearch(eqn,x,options);
Lorentz     = abs(x(1))./(1 + (CountsRA./abs(x(2))).^2);


figure;
errorbar(CountRA,AmpRA,ErrNegRA,ErrPosRA,'o','LineWidth',1)
hold on
plot(CountsRA,GaussRA  ,'LineWidth',1)
plot(CountsRA,Laplace,'LineWidth',1)
plot(CountsRA,Lorentz,'LineWidth',1)
title('Detector Read-Out Noise Distribution')
legend('Data','Gaussian Fit','Laplace Fit','Lorentz Fit')
set(gca,'FontSize', 18)
xlabel('Pixel Value  [Counts]')
ylabel('Number of Pixels')

clearvars -except SizeX SizeY Exposure Thres Image BarWidth CountB CountsB CountRA CountsRA GaussB GaussRA AmpMeanB AmpRA ErrNegB ErrNegRA ErrPosB ErrPosRA

%% With GainRef

%% Load Manual Gain Ref
[fileName,pathName] = uigetfile('*.mat');
load(fullfile(pathName,fileName),'GainRef')

Image         = round(Image.*GainRef);
Std           = std(Image,0,'all','omitnan'); 
disp(['Standard dev of dark subtraceted image with Gain Ref: ',num2str(round(Std,3))])
%% Get uncertainties
BGTopLeft     = Image(1:SizeY/2    ,1:SizeX/2    );
BGBottomLeft  = Image(SizeY/2+1:end,1:SizeX/2    );
BGTopRight    = Image(1:SizeY/2    ,SizeX/2+1:end);
BGBottomRight = Image(SizeY/2+1:end,SizeX/2+1:end);

MeanTL        = round(mean(BGTopLeft    ,2,'omitnan'));
MeanBL        = round(mean(BGBottomLeft ,2,'omitnan'));
MeanTR        = round(mean(BGTopRight   ,2,'omitnan'));
MeanBR        = round(mean(BGBottomRight,2,'omitnan'));

BGTopLeft     = BGTopLeft     - repmat(MeanTL,[1,SizeX/2]);
BGBottomLeft  = BGBottomLeft  - repmat(MeanBL,[1,SizeX/2]);
BGTopRight    = BGTopRight    - repmat(MeanTR,[1,SizeX/2]);
BGBottomRight = BGBottomRight - repmat(MeanBR,[1,SizeX/2]);

Img           = [BGTopLeft,BGTopRight;BGBottomLeft,BGBottomRight];
Means         = [MeanTL',MeanBL',MeanTR',MeanBR',];

StdImg       = std(Img,0,'all','omitnan');
ErrStdImg    = tinv(0.95,SizeX/2).*sqrt(2 .* StdImg.^2./(SizeX/2-1));
disp(['Standard dev of dark subtraceted mean corr: ',num2str(round(StdImg,3)),char(177),num2str(round(ErrStdImg,3))])

StdMean       = std(Means,0,'all','omitnan');
ErrStdMean    = tinv(0.95,SizeY*2).*sqrt(2 .* StdMean.^2./(SizeY*2-1));
disp(['Standard dev of dark subtraceted Means: ',num2str(round(StdMean,4)),char(177),num2str(round(ErrStdMean,4))])

no            = sum(~isnan(Img           ),2);
ProbTotal     = erf(0.5./  (  tinv(0.95,no  ).*std(Img            ,0,2,'omitnan')./sqrt(no  )  ));
CountTotal    = sum(0.95 > ProbTotal      ) + mean(1-ProbTotal      ).*(size(ProbTotal      ,1)-sum(0.95 > ProbTotal      ));
StdMeanTotal  = sqrt(CountTotal      )/size(ProbTotal      ,1);

%% Fitting original Probability Distributions

CountGB      = min(Means)-1:max(Means)+1;
AmpMeanGB    = zeros([1,size(CountGB,2)]);
ErrBernoulli = zeros([1,size(CountGB,2)]);

parfor i=1:size(CountGB,2)
    AmpMeanGB(1,i)     = sum(Means==CountGB(1,i));
end

ProbDist = AmpMeanGB./sum(AmpMeanGB);

parfor i=1:size(CountGB,2)
    ErrBernoulli(1,i) = ProbDist(1,i)./(sum(ProbDist)-ProbDist(1,i));
end
ErrBernoulli = tinv(0.95,AmpMeanGB).*sqrt(ErrBernoulli.* sum(AmpMeanGB));
ErrBernoulli(isnan(ErrBernoulli)) = 1;

ErrPosGB       = ceil(ErrBernoulli/2) + ceil(ProbDist.*StdMeanTotal);
ErrNegGB       = ceil(ErrBernoulli/2) + ceil(ProbDist.*StdMeanTotal);

ErrNegGB(AmpMeanGB-ErrNegGB<0)= AmpMeanGB(AmpMeanGB-ErrNegGB<0);

CountsGB    = linspace(-5,5,2*5*100+1);
options     = optimset('Display','none','TolFun',1e-6,'TolX',1e-6);
x           = [max(AmpMeanGB),0.5];
eqn         = @(x) sum((abs(x(1)).*exp(-(CountGB./(sqrt(2).*abs(x(2)))).^2) - AmpMeanGB).^2);
x           = fminsearch(eqn,x,options);
GaussGB     = abs(x(1)).*exp(-(CountsGB./(sqrt(2).*abs(x(2)))).^2);

x           = [max(AmpMeanGB),1];
eqn         = @(x) sum((abs(x(1)).*exp(-abs(CountGB./abs(x(2)))) - AmpMeanGB).^2);
x           = fminsearch(eqn,x,options);
Laplace     = abs(x(1)).*exp(-abs(CountsGB./abs(x(2))));

figure;
errorbar(CountGB,AmpMeanGB,ErrNegGB,ErrPosGB,'o','LineWidth',1)
hold on
plot(CountsGB,GaussGB  ,'LineWidth',1)
plot(CountsGB,Laplace,'LineWidth',1)
legend('Data','Gaussian Fit','Laplace Fit','Lorentz Fit')
title('Detector Bias Noise Distribution')
xlabel('Bias Value [Counts]')
ylabel('Number of Rows')
set(gca,'FontSize', 18)


SigmaGRA  = std(Img,0,'all','omitnan');
SigmaL    = SigmaGRA/sqrt(2);

CountGRA   = -Thres:Thres;
AmpGRA    = zeros(size(CountGRA));

parfor i=1:size(CountGRA,2)
    AmpGRA(1,i)     = sum(Img==CountGRA(1,i),'all');
end
ProbDist     = AmpGRA./sum(AmpGRA);
ErrBernoulli = zeros([1,size(CountGRA,2)]);
parfor i=1:size(CountGRA,2)
    ErrBernoulli(1,i) = ProbDist(1,i)./(sum(ProbDist)-ProbDist(1,i));
end
ErrBernoulli = tinv(0.95,AmpGRA).*sqrt(ErrBernoulli.* sum(AmpGRA));
ErrBernoulli(isnan(ErrBernoulli))=1;


ErrPosGRA   = ceil(ErrBernoulli/2) + ceil(SizeX/2.*ProbDist.*StdMeanTotal);
ErrNegGRA   = ceil(ErrBernoulli/2) + ceil(SizeX/2.*ProbDist.*StdMeanTotal);
ErrNegGRA(AmpGRA-ErrNegGRA<0)= AmpGRA(AmpGRA-ErrNegGRA<0);

ind1        = find(CountGRA<=-Thres);
ind2        = find(CountGRA>= Thres);
CountFit    = CountGRA(1,ind1:ind2);
AmpFit      = AmpGRA(1,ind1:ind2);
CountsGRA   = linspace(-Thres,Thres,2*Thres*100+1);
x           = [max(AmpFit),SigmaGRA];
eqn         = @(x) sum((abs(x(1)).*exp(-(CountFit./(sqrt(2).*abs(x(2)))).^2) - AmpFit).^2);
x           = fminsearch(eqn,x,options);
GaussGRA    = abs(x(1)).*exp(-(CountsGRA./(sqrt(2).*abs(x(2)))).^2);

x           = [max(AmpFit),SigmaL];
eqn         = @(x) sum((abs(x(1)).*exp(-abs(CountFit./abs(x(2)))) - AmpFit).^2);
x           = fminsearch(eqn,x,options);
Laplace     = abs(x(1)).*exp(-abs(CountsGRA./abs(x(2))));

x           = [max(AmpFit),SigmaL];
eqn         = @(x) sum((abs(x(1))./(1 + (CountFit./abs(x(2))).^2) - AmpFit).^2);
x           = fminsearch(eqn,x,options);
Lorentz     = abs(x(1))./(1 + (CountsGRA./abs(x(2))).^2);


figure;
errorbar(CountGRA,AmpGRA,ErrNegGRA,ErrPosGRA,'o','LineWidth',1)
hold on
plot(CountsGRA,GaussGRA  ,'LineWidth',1)
plot(CountsGRA,Laplace,'LineWidth',1)
plot(CountsGRA,Lorentz,'LineWidth',1)
title('Detector Read-Out Noise Distribution')
legend('Data','Gaussian Fit','Laplace Fit','Lorentz Fit')
set(gca,'FontSize', 18)
xlabel('Pixel Value [Counts]')
ylabel('Number of Pixels')

%% Plot together

figure;
errorbar(CountB,AmpMeanB,ErrNegB,ErrPosB,'o','LineWidth',1,'Color','k')
hold on
errorbar(CountGB,AmpMeanGB,ErrNegGB,ErrPosGB,'o','LineWidth',1,'Color','r')
plot(CountsB,GaussB  ,'LineWidth',2,'Color','k')
plot(CountsGB,GaussGB  ,'LineWidth',2,'Color','r','LineStyle','--')
title('Row Noise')
legend('DF subtr.','+ Gain Ref. ')
xlabel('Row Value [Counts]')
ylabel('Number of Rows')
set(gca,'FontSize', 18)
xtick([-5,-4,-3,-2,-1,0,1,2,3,4,5])


figure;
errorbar(CountRA,AmpRA,ErrNegRA,ErrPosRA,'o','LineWidth',1,'Color','k')
hold on
errorbar(CountGRA,AmpGRA,ErrNegGRA,ErrPosGRA,'o','LineWidth',1,'Color','r')
plot(CountsRA,GaussRA  ,'LineWidth',2,'Color','k')
plot(CountsGRA,GaussGRA  ,'LineWidth',2,'Color','r','LineStyle','--')
title('Read-Out Noise')
legend('DF subtr.','+ Gain Ref. ')
set(gca,'FontSize', 18)
xlabel('Pixel Value [Counts]')
ylabel('Number of Pixels')
end
