# Supplementary material for: An applied noise model for scintillation-based CCD detectors in transmission electron microscopy
Source: Sci Rep. 2025 Jan 30;15:3815. doi: 10.1038/s41598-025-85982-4 (PMC11782531; doi:10.1038/s41598-025-85982-4)
Supplement: Supplementary file 2 — Supplementary Information. [file 41598_2025_85982_MOESM2_ESM.zip › Evaluation_Scripts/Fig8_Analysis_DetectorNoise.m]

function Fig8_Analysis_DetectorNoise
% Please note, however, that the authors disclaim any liability for damages or consequences arising from the use of the provided scripts.
% Users are responsible for ensuring the proper functioning and application of the code.
% Cite:

% Zietlow, C., Lindner, J.K.N.
% An applied noise model for scintillation-based CCD detectors in transmission electron microscopy.
% Sci Rep 15, 3815 (2025).
% https://doi.org/10.1038/s41598-025-85982-4

% if you use any of these script.

% Creates the analysis provided in Fig. 8.
% Requires the directory containing background-subtracted dark frames with increasing acquisition time as input.
% Also requires the selection of the gain reference file provided by the script "Fig5_Fig12ab_Create_GainRef".

%% Parameter
CutOffSigma     = 5; %Cosmic ray detection
CutOffSigmaMask = 3; %Cosmic ray detection
Patch           = 2; %Patch size for cosmic ray removal

%% Load Data
PathName = uigetdir;
if isequal(PathName,0)
    disp('User selected Cancel!');
    clear global
    return
end
disp(['User selected ',PathName]);
Files    = dir(PathName);
Size     = size(Files,1);

i        = 1;
while i<=Size
    if ~contains(Files(i).name,'.dm4')
        Files(i,:)    = [];
        Size          = Size-1;
        i             = i-1;
    end
    i=i+1;
end

WaitTics = size(Files,1);
Wait     = parfor_wait(WaitTics, 'Waitbar', true,'ReportInterval',1);

FileName = Files(1).name;
[~, img] = dmread(fullfile(PathName, FileName));
Image    = zeros([size(img,1),size(img,2),size(Files,1)]);
Exposure = zeros([1,size(Files,1)]);

parfor i=1:size(Files,1)
    FileName      = Files(i).name;
    [tags, image] = dmread(fullfile(PathName, FileName));
    Image(:,:,i)  = round(double(image));
    Exposure(1,i) = tags.ImageList.Unnamed1.ImageTags.Acquisition.Parameters.HighLevel.Exposure0x28s0x29.Value;
    Wait.Send;
end

SizeX    = size(Image(:,:,1),2);
SizeY    = size(Image(:,:,1),1);
Wait.Destroy;

%% Sorting
[Exposure,Index]   = sort(Exposure);
Image              = Image(:,:,Index);

%% Load Manual Gain Ref

[fileName,pathName] = uigetfile('*.mat');
load(fullfile(pathName,fileName),'GainRef','FacQ1','FacQ2','FacQ3','FacQ4','FacBQ1','FacBQ2','FacBQ3','FacBQ4')

%% Detect Cosmic Rays
Mask = zeros(size(Image));
parfor i=1:size(Image,3)
    Img                    = Image(:,:,i);
    thres                  = ceil(abs(CutOffSigmaMask    * std(Img,0,'all')));
    Mean                   = mean(Img,'all');
    Img(Img>Mean + thres)  = NaN;
    Img(Img<Mean - thres)  = NaN;
    Mask(:,:,i)            = Img;
end

parfor i=1:size(Image,3)
    Img                  = Image(:,:,i);
    mask                 = Mask(:,:,i);
    LeftMean             = round(mean(mask(:,1:size(Img,2)/2),2,'omitnan'));
    RightMean            = round(mean(mask(:,size(Img,2)/2+1:end),2,'omitnan'));
    Mean                 = [ repmat(LeftMean,[1,size(Img,2)/2]) , repmat(RightMean,[1,size(Img,2)/2]) ];
    
    thres                = ceil(abs(CutOffSigma    * std(mask-Mean,0,'all','omitnan')));
    Img(Img-Mean> thres) = NaN;
    Img(Img-Mean<-thres) = NaN;
    Image(:,:,i)         = Img;
end

%% Delete a Patch around Cosmic Ray
parfor i=1:size(Image,3)
    Img       = Image(:,:,i);
    [Row, Col] = find(isnan(Img));
    for j=1:length(Row)
        Ind1 = max(1,Row(j)-Patch);
        Ind2 = min(size(Img,1),Row(j)+Patch);
        Ind3 = max(1,Col(j)-Patch);
        Ind4 = min(size(Img,2),Col(j)+Patch);
        
        Img(Ind1:Ind2,Ind3:Ind4) = NaN;
    end
    Image(:,:,i) = Img;
end

%% Get Noises
TopLeftRO          = zeros([1,size(Image,3)]);
BottomLeftRO       = zeros([1,size(Image,3)]);
TopRightRO         = zeros([1,size(Image,3)]);
BottomRightRO      = zeros([1,size(Image,3)]);

TopLeftB           = zeros([1,size(Image,3)]);
BottomLeftB        = zeros([1,size(Image,3)]);
TopRightB          = zeros([1,size(Image,3)]);
BottomRightB       = zeros([1,size(Image,3)]);

StdMeanTopLeft     = zeros([1,size(Image,3)]);
StdMeanBottomLeft  = zeros([1,size(Image,3)]);
StdMeanTopRight    = zeros([1,size(Image,3)]);
StdMeanBottomRight = zeros([1,size(Image,3)]);

NoTL               = zeros([1,size(Image,3)]);
NoBL               = zeros([1,size(Image,3)]);
NoTR               = zeros([1,size(Image,3)]);
NoBR               = zeros([1,size(Image,3)]);

WaitTics = size(Image,3);
Wait     = parfor_wait(WaitTics, 'Waitbar', true,'ReportInterval',1);

%% Without Gain Ref

parfor i=1:size(Image,3)
    Img                    = Image(:,:,i);
    BGTopLeft              = Img(1:SizeY/2    ,1:SizeX/2    );
    BGBottomLeft           = Img(SizeY/2+1:end,1:SizeX/2    );
    BGTopRight             = Img(1:SizeY/2    ,SizeX/2+1:end);
    BGBottomRight          = Img(SizeY/2+1:end,SizeX/2+1:end);
   
    
    %% Get amount of NaNs
    noTL                   = sum(~isnan(BGTopLeft     ),2);
    noBL                   = sum(~isnan(BGBottomLeft  ),2);
    noTR                   = sum(~isnan(BGTopRight    ),2);
    noBR                   = sum(~isnan(BGBottomRight ),2);
    
    NoTL(1,i)              = sum(noTL);
    NoBL(1,i)              = sum(noBL);
    NoTR(1,i)              = sum(noTR);
    NoBR(1,i)              = sum(noBR);
    
    %% Get Bias Mean
    
    MeanTopLeft            = round(mean(BGTopLeft    ,2,'omitnan'));
    MeanBottomLeft         = round(mean(BGBottomLeft ,2,'omitnan'));
    MeanTopRight           = round(mean(BGTopRight   ,2,'omitnan'));
    MeanBottomRight        = round(mean(BGBottomRight,2,'omitnan'));
    
    %% Get Deviation from Bias Mean
    ProbTopLeft            = erf(0.5./  (  tinv(0.95,noTL).*std(BGTopLeft      ,0,2,'omitnan')./sqrt(noTL)  ));
    ProbBottomLeft         = erf(0.5./  (  tinv(0.95,noBL).*std(BGBottomLeft   ,0,2,'omitnan')./sqrt(noBL)  ));
    ProbTopRight           = erf(0.5./  (  tinv(0.95,noTR).*std(BGTopRight     ,0,2,'omitnan')./sqrt(noTR)  ));
    ProbBottomRight        = erf(0.5./  (  tinv(0.95,noBR).*std(BGBottomRight  ,0,2,'omitnan')./sqrt(noBR)  ));
    
    CountTopLeft           = sum(0.95 > ProbTopLeft    ) + mean(1-ProbTopLeft    ).*(size(ProbTopLeft    ,1)-sum(0.95 > ProbTopLeft    ));
    CountBottomLeft        = sum(0.95 > ProbBottomLeft ) + mean(1-ProbBottomLeft ).*(size(ProbBottomLeft ,1)-sum(0.95 > ProbBottomLeft ));
    CountTopRight          = sum(0.95 > ProbTopRight   ) + mean(1-ProbTopRight   ).*(size(ProbTopRight   ,1)-sum(0.95 > ProbTopRight   ));
    CountBottomRight       = sum(0.95 > ProbBottomRight) + mean(1-ProbBottomRight).*(size(ProbBottomRight,1)-sum(0.95 > ProbBottomRight));
    
    StdMeanTopLeft(1,i)    = sqrt(CountTopLeft    )/size(ProbTopLeft    ,1);
    StdMeanBottomLeft(1,i) = sqrt(CountBottomLeft )/size(ProbBottomLeft ,1);
    StdMeanTopRight(1,i)   = sqrt(CountTopRight   )/size(ProbTopRight   ,1);
    StdMeanBottomRight(1,i)= sqrt(CountBottomRight)/size(ProbBottomRight,1);
    
    %% Adjust Images by Mean
    MeanTopLeft            = repmat(MeanTopLeft    ,[1,size(BGTopLeft    ,2)]);
    MeanBottomLeft         = repmat(MeanBottomLeft ,[1,size(BGBottomLeft ,2)]);
    MeanTopRight           = repmat(MeanTopRight   ,[1,size(BGTopRight   ,2)]);
    MeanBottomRight        = repmat(MeanBottomRight,[1,size(BGBottomRight,2)]);
    
    BGTopLeft              = BGTopLeft     - MeanTopLeft    ;
    BGBottomLeft           = BGBottomLeft  - MeanBottomLeft ;
    BGTopRight             = BGTopRight    - MeanTopRight   ;
    BGBottomRight          = BGBottomRight - MeanBottomRight;
   
    %% Get Read Out
    TopLeftRO(1,i)         = std(BGTopLeft    ,0,'all','omitnan');
    BottomLeftRO(1,i)      = std(BGBottomLeft ,0,'all','omitnan');
    TopRightRO(1,i)        = std(BGTopRight   ,0,'all','omitnan');
    BottomRightRO(1,i)     = std(BGBottomRight,0,'all','omitnan');
    
    %% Get Bias Std
    TopLeftB(1,i)          = std(MeanTopLeft    ,0,'all');
    BottomLeftB(1,i)       = std(MeanBottomLeft ,0,'all');
    TopRightB(1,i)         = std(MeanTopRight   ,0,'all');
    BottomRightB(1,i)      = std(MeanBottomRight,0,'all');
    
    Wait.Send;
end
Wait.Destroy;

%%  Delete Outliners, Fit and est. errors
options  = optimset('Display','none','TolFun',1e-10,'TolX',1e-10);

VARSTLRO      = TopLeftRO.^2;
VARSTLB       = TopLeftB.^2;
[ExpTL,VARSTLRO,VARSTLB,DelExpTL,DelVARSTLRO,DelVARSTLB,NoTL,~,~,~] = Fitter(Exposure,VARSTLRO,VARSTLB,NoTL,StdMeanTopLeft);
eqn           = @(x) sum((abs(x(1)) + abs(x(2)).*ExpTL - VARSTLRO).^2);
x             = [4 ,0.06 ];
x             = fminsearch(eqn,x,options);
FitTLRO       = abs(x(1)) + abs(x(2)).*Exposure;
MeanTLRO      = abs(x(1));
ThermTL       = abs(x(2));

StdErrTL      = sqrt(sum((VARSTLRO - MeanTLRO - ThermTL.*ExpTL).^2)./(length(ExpTL)-2));
StdMeanTL     = tinv(0.95,length(ExpTL)).*StdErrTL.* sqrt(sum(ExpTL.^2)./(length(ExpTL)*sum((ExpTL-mean(ExpTL)).^2)));
StdThermTL    = tinv(0.95,length(ExpTL)).*StdErrTL.* sqrt(           1./                sum((ExpTL-mean(ExpTL)).^2));
ErrVARTLB     = tinv(0.95,size(Image,1)/2.*size(Image,2)/2).*sqrt(2 .* VARSTLB.^2./(size(Image,1)/2.*size(Image,2)/2-1));
ErrVARTL      = tinv(0.95,NoTL).*sqrt(2 .* VARSTLRO.^2./(NoTL-1));


VARSBLRO      = BottomLeftRO.^2;
VARSBLB       = BottomLeftB.^2;
[ExpBL,VARSBLRO,VARSBLB,DelExpBL,DelVARSBLRO,DelVARSBLB,NoBL,~,~,~] = Fitter(Exposure,VARSBLRO,VARSBLB,NoBL,StdMeanBottomLeft);
eqn           = @(x) sum((abs(x(1)) + abs(x(2)).*ExpBL - VARSBLRO).^2);
x             = [4 ,0.06 ];
x             = fminsearch(eqn,x,options);
FitBLRO       = abs(x(1)) + abs(x(2)).*Exposure;
MeanBLRO      = abs(x(1));
ThermBL       = abs(x(2));

StdErrBL      = sqrt(sum((VARSBLRO - MeanBLRO - ThermBL.*ExpBL).^2)./(length(ExpBL)-2));
StdMeanBL     = tinv(0.95,length(ExpBL)).*StdErrBL.* sqrt(sum(ExpBL.^2)./(length(ExpBL)*sum((ExpBL-mean(ExpBL)).^2)));
StdThermBL    = tinv(0.95,length(ExpBL)).*StdErrBL.* sqrt(           1./                sum((ExpBL-mean(ExpBL)).^2));
ErrVARBLB     = tinv(0.95,size(Image,1)/2.*size(Image,2)/2).*sqrt(2 .* VARSBLB.^2./(size(Image,1)/2.*size(Image,2)/2-1));
ErrVARBL      = tinv(0.95,NoBL).*sqrt(2 .* VARSBLRO.^2./(NoBL-1));


VARSTRRO      = TopRightRO.^2;
VARSTRB       = TopRightB.^2;
[ExpTR,VARSTRRO,VARSTRB,DelExpTR,DelVARSTRRO,DelVARSTRB,NoTR,~,~,~] = Fitter(Exposure,VARSTRRO,VARSTRB,NoTR,StdMeanTopRight);
eqn           = @(x) sum((abs(x(1)) + abs(x(2)).*ExpTR - VARSTRRO).^2);
x             = [4 ,0.06 ];
x             = fminsearch(eqn,x,options);
FitTRRO       = abs(x(1)) + abs(x(2)).*Exposure;
MeanTRRO      = abs(x(1));
ThermTR       = abs(x(2));

StdErrTR      = sqrt(sum((VARSTRRO - MeanTRRO - ThermTR.*ExpTR).^2)./(length(ExpTR)-2));
StdMeanTR     = tinv(0.95,length(ExpTR)).*StdErrTR.* sqrt(sum(ExpTR.^2)./(length(ExpTR)*sum((ExpTR-mean(ExpTR)).^2)));
StdThermTR    = tinv(0.95,length(ExpTR)).*StdErrTR.* sqrt(           1./                sum((ExpTR-mean(ExpTR)).^2));
ErrVARTRB     = tinv(0.95,size(Image,1)/2.*size(Image,2)/2).*sqrt(2 .* VARSTRB.^2./(size(Image,1)/2.*size(Image,2)/2-1));
ErrVARTR      = tinv(0.95,NoTR).*sqrt(2 .* VARSTRRO.^2./(NoTR-1));


VARSBRRO      = BottomRightRO.^2;
VARSBRB       = BottomRightB.^2;
[ExpBR,VARSBRRO,VARSBRB,DelExpBR,DelVARSBRRO,DelVARSBRB,NoBR,~,~,~] = Fitter(Exposure,VARSBRRO,VARSBRB,NoBR,StdMeanBottomRight);
eqn           = @(x) sum((abs(x(1)) + abs(x(2)).*ExpBR - VARSBRRO).^2);
x             = [4 ,0.06 ];
x             = fminsearch(eqn,x,options);
FitBRRO       = abs(x(1)) + abs(x(2)).*Exposure;
MeanBRRO      = abs(x(1));
ThermBR       = abs(x(2));

StdErrBR      = sqrt(sum((VARSBRRO - MeanBRRO - ThermBR.*ExpBR).^2)./(length(ExpBR)-2));
StdMeanBR     = tinv(0.95,length(ExpBR)).*StdErrBR.* sqrt(sum(ExpBR.^2)./(length(ExpBR)*sum((ExpBR-mean(ExpBR)).^2)));
StdThermBR    = tinv(0.95,length(ExpBR)).*StdErrBR.* sqrt(           1./                sum((ExpBR-mean(ExpBR)).^2));
ErrVARBRB     = tinv(0.95,size(Image,1)/2.*size(Image,2)/2).*sqrt(2 .* VARSBRB.^2./(size(Image,1)/2.*size(Image,2)/2-1));
ErrVARBR      = tinv(0.95,NoBR).*sqrt(2 .* VARSBRRO.^2./(NoBR-1));

%% Plot ReadOut

figure;
errorbar(ExpTL,VARSTLRO,ErrVARTL,'o','Markersize',8,'Color','r','LineWidth',1)
hold on
errorbar(ExpTR,VARSTRRO,ErrVARTR,'o','Markersize',8,'Color','b','LineWidth',1)
errorbar(ExpBL,VARSBLRO,ErrVARBL,'o','Markersize',8,'Color','g','LineWidth',1)
errorbar(ExpBR,VARSBRRO,ErrVARBR,'o','Markersize',8,'Color',"#EDB120",'LineWidth',1)

plot(DelExpTL,DelVARSTLRO   ,'x','Markersize',8,'Color','r','LineWidth',1)
plot(DelExpTR,DelVARSTRRO   ,'x','Markersize',8,'Color','b','LineWidth',1)
plot(DelExpBL,DelVARSBLRO   ,'x','Markersize',8,'Color','g','LineWidth',1)
plot(DelExpBR,DelVARSBRRO   ,'x','Markersize',8,'Color',"#EDB120",'LineWidth',1)

[~,StdErrTL,StrErrTL]    = SigDec(0,StdErrTL);
txt = ['\sigma_{SER} = ',num2str(StdErrTL,StrErrTL)];
plot(Exposure,FitTLRO   ,'Color','r','LineWidth',2)
text(Exposure(1),FitTLRO(1)+1,txt,'Interpreter', 'tex','Color','r','FontSize', 18)

[~,StdErrTR,StrErrTR]    = SigDec(0,StdErrTR);
txt = ['\sigma_{SER} = ',num2str(StdErrTR,StrErrTR)];
plot(Exposure,FitTRRO   ,'Color','b','LineWidth',2)
text(Exposure(1),FitTRRO(1)+1,txt,'Interpreter', 'tex','Color','b','FontSize', 18)

[~,StdErrBL,StrErrBL]    = SigDec(0,StdErrBL);
txt = ['\sigma_{SER} = ',num2str(StdErrBL,StrErrBL)];
plot(Exposure,FitBLRO   ,'Color','g','LineWidth',2)
text(Exposure(1),FitBLRO(1)+1,txt,'Interpreter', 'tex','Color','g','FontSize', 18)

[~,StdErrBR,StrErrBR]    = SigDec(0,StdErrBR);
txt = ['\sigma_{SER} = ',num2str(StdErrBR,StrErrBR)];
plot(Exposure,FitBRRO   ,'Color',"#EDB120",'LineWidth',2)
text(Exposure(1),FitBRRO(1)+1,txt,'Interpreter', 'tex','Color',"#EDB120",'FontSize', 18)

xlabel('Exposure [s]')
ylabel('Read-out Variance [Counts]')
title('Read-out & Therm.')
legend('Q1','Q2','Q3','Q4','Location','northwest')
set(gca,'FontSize', 18)


%% Plot Bias

figure;
errorbar(ExpTL,VARSTLB,ErrVARTLB,'o','Markersize',8,'Color','r','LineWidth',1)
hold on
errorbar(ExpTR,VARSTRB,ErrVARTRB,'o','Markersize',8,'Color','b','LineWidth',1)
errorbar(ExpBL,VARSBLB,ErrVARBLB,'o','Markersize',8,'Color','g','LineWidth',1)
errorbar(ExpBR,VARSBRB,ErrVARBRB,'o','Markersize',8,'Color',"#EDB120",'LineWidth',1)

plot(DelExpTL,DelVARSTLB   ,'x','Markersize',8,'Color','r','LineWidth',1)
plot(DelExpTR,DelVARSTRB   ,'x','Markersize',8,'Color','b','LineWidth',1)
plot(DelExpBL,DelVARSBLB   ,'x','Markersize',8,'Color','g','LineWidth',1)
plot(DelExpBR,DelVARSBRB   ,'x','Markersize',8,'Color',"#EDB120",'LineWidth',1)

StdTLB        = tinv(0.95,length(ExpTL)).*std(VARSTLB,0,'all');
MeanTLB       = mean(VARSTLB,'all');
yline(MeanTLB   ,'Color','r','LineWidth',2)
[MeanTLB,StdTLB,StrMeanTLB] = SigDec(MeanTLB,StdTLB);
txt = ['\sigma_{Bias}^{2} = ',num2str(MeanTLB,StrMeanTLB),char(177),num2str(StdTLB,StrMeanTLB)];
text(ExpTL(1),MeanTLB(1),txt,'Interpreter', 'tex','Color','r','FontSize', 18)


StdTRB        = tinv(0.95,length(ExpTR)).*std(VARSTRB,0,'all');
MeanTRB       = mean(VARSTRB,'all');
yline(MeanTRB   ,'Color','b','LineWidth',2)
[MeanTRB,StdTRB,StrMeanTRB] = SigDec(MeanTRB,StdTRB);
txt = ['\sigma_{Bias}^{2} = ',num2str(MeanTRB,StrMeanTRB),char(177),num2str(StdTRB,StrMeanTRB)];
text(ExpTR(1),MeanTRB(1),txt,'Interpreter', 'tex','Color','b','FontSize', 18)


StdBLB        = tinv(0.95,length(ExpBL)).*std(VARSBLB,0,'all');
MeanBLB       = mean(VARSBLB,'all');
yline(MeanBLB   ,'Color','g','LineWidth',2)
[MeanBLB,StdBLB,StrMeanBLB] = SigDec(MeanBLB,StdBLB);
txt = ['\sigma_{Bias}^{2} = ',num2str(MeanBLB,StrMeanBLB),char(177),num2str(StdBLB,StrMeanBLB)];
text(ExpBL(1),MeanBLB(1),txt,'Interpreter', 'tex','Color','g','FontSize', 18)


StdBRB        = tinv(0.95,length(ExpBR)).*std(VARSBRB,0,'all');
MeanBRB       = mean(VARSBRB,'all');
yline(MeanBRB   ,'Color',"#EDB120",'LineWidth',2)
[MeanBRB,StdBRB,StrMeanBRB] = SigDec(MeanBRB,StdBRB);
txt = ['2\sigma_{Bias}^{2} = ',num2str(MeanBRB,StrMeanBRB),char(177),num2str(StdBRB,StrMeanBRB)];
text(ExpBR(1),MeanBRB(1),txt,'Interpreter', 'tex','Color',"#EDB120",'FontSize', 18)

xlabel('Exposure [s]')
ylabel('Bias Variance [Counts]')
title('Bias Variance')
legend('Q1','Q2','Q3','Q4','Location','northwest')
set(gca,'FontSize', 18)

%% Results && Round to significant decimal

MeanTLRO      = 1/2.*MeanTLRO;
StdMeanTL     = 1/2.*StdMeanTL;
[TheoMeanTLRO,TheoStdMeanTL,TheoStrMeanTLRO] = SigDec(MeanTLRO.*FacQ1.^2,StdMeanTL.*FacQ1.^2);
[MeanTLRO,StdMeanTL,StrMeanTLRO] = SigDec(MeanTLRO,StdMeanTL);

MeanBLRO      = 1/2.*MeanBLRO;
StdMeanBL     = 1/2.*StdMeanBL;
[TheoMeanBLRO,TheoStdMeanBL,TheoStrMeanBLRO] = SigDec(MeanBLRO.*FacQ3.^2,StdMeanBL.*FacQ3.^2);
[MeanBLRO,StdMeanBL,StrMeanBLRO] = SigDec(MeanBLRO,StdMeanBL);

MeanTRRO      = 1/2.*MeanTRRO;
StdMeanTR     = 1/2.*StdMeanTR;
[TheoMeanTRRO,TheoStdMeanTR,TheoStrMeanTRRO] = SigDec(MeanTRRO.*FacQ2.^2,StdMeanTR.*FacQ2.^2);
[MeanTRRO,StdMeanTR,StrMeanTRRO] = SigDec(MeanTRRO,StdMeanTR);

MeanBRRO      = 1/2.*MeanBRRO;
StdMeanBR     = 1/2.*StdMeanBR;
[TheoMeanBRRO,TheoStdMeanBR,TheoStrMeanBRRO] = SigDec(MeanBRRO.*FacQ4.^2,StdMeanBR.*FacQ4.^2);
[MeanBRRO,StdMeanBR,StrMeanBRRO] = SigDec(MeanBRRO,StdMeanBR);

ThermTL       = 1/2.*ThermTL;
StdThermTL    = 1/2.*StdThermTL;
[TheoThermTL,TheoStdThermTL,TheoStrThermTL] = SigDec(ThermTL.*FacQ1.^2,StdThermTL.*FacQ1.^2);
[ThermTL,StdThermTL,StrThermTL] = SigDec(ThermTL,StdThermTL);

ThermBL       = 1/2.*ThermBL;
StdThermBL    = 1/2.*StdThermBL;
[TheoThermBL,TheoStdThermBL,TheoStrThermBL] = SigDec(ThermBL.*FacQ3.^2,StdThermBL.*FacQ3.^2);
[ThermBL,StdThermBL,StrThermBL] = SigDec(ThermBL,StdThermBL);

ThermTR       = 1/2.*ThermTR;
StdThermTR    = 1/2.*StdThermTR;
[TheoThermTR,TheoStdThermTR,TheoStrThermTR] = SigDec(ThermTR.*FacQ2.^2,StdThermTR.*FacQ2.^2);
[ThermTR,StdThermTR,StrThermTR] = SigDec(ThermTR,StdThermTR);

ThermBR       = 1/2.*ThermBR;
StdThermBR    = 1/2.*StdThermBR;
[TheoThermBR,TheoStdThermBR,TheoStrThermBR] = SigDec(ThermBR.*FacQ4.^2,StdThermBR.*FacQ4.^2);
[ThermBR,StdThermBR,StrThermBR] = SigDec(ThermBR,StdThermBR);

MeanTLB       = 1/2.*mean(VARSTLB,'all');
StdTLB        = 1/2.*tinv(0.95,length(ExpTL)).*std(VARSTLB,0,'all');
[TheoMeanTLB,TheoStdTLB,TheoStrMeanTLB] = SigDec(MeanTLB.*FacBQ1.^2,StdTLB.*FacBQ1.^2);
[MeanTLB,StdTLB,StrMeanTLB] = SigDec(MeanTLB,StdTLB);

MeanBLB       = 1/2.*mean(VARSBLB,'all');
StdBLB        = 1/2.*tinv(0.95,length(ExpBL)).*std(VARSBLB,0,'all');
[TheoMeanBLB,TheoStdBLB,TheoStrMeanBLB] = SigDec(MeanBLB.*FacBQ3.^2,StdBLB.*FacBQ3.^2);
[MeanBLB,StdBLB,StrMeanBLB] = SigDec(MeanBLB,StdBLB);

MeanTRB       = 1/2.*mean(VARSTRB,'all');
StdTRB        = 1/2.*tinv(0.95,length(ExpTR)).*std(VARSTRB,0,'all');
[TheoMeanTRB,TheoStdTRB,TheoStrMeanTRB] = SigDec(MeanTRB.*FacBQ2.^2,StdTRB.*FacBQ2.^2);
[MeanTRB,StdTRB,StrMeanTRB] = SigDec(MeanTRB,StdTRB);

MeanBRB       = 1/2.*mean(VARSBRB,'all');
StdBRB        = 1/2.*tinv(0.95,length(ExpBR)).*std(VARSBRB,0,'all');
[TheoMeanBRB,TheoStdBRB,TheoStrMeanBRB] = SigDec(MeanBRB.*FacBQ4.^2,StdBRB.*FacBQ4.^2);
[MeanBRB,StdBRB,StrMeanBRB] = SigDec(MeanBRB,StdBRB);


ReadOutParameter = ['   ReadOut VAR TopLeft: ' ,num2str(MeanTLRO,StrMeanTLRO),char(177),num2str(StdMeanTL ,StrMeanTLRO),' Counts   | TopRight: ' ,num2str(MeanTRRO,StrMeanTRRO),char(177),num2str(StdMeanTR ,StrMeanTRRO),' Counts   | BottomLeft: ' ,num2str(MeanBLRO,StrMeanBLRO),char(177),num2str(StdMeanBL ,StrMeanBLRO),' Counts   | BottomRight: ' ,num2str(MeanBRRO,StrMeanBRRO),char(177),num2str(StdMeanBR ,StrMeanBRRO),' Counts  '];
ThermParameter   = ['   Therm VAR.  TopLeft: ' ,num2str(ThermTL ,StrThermTL ),char(177),num2str(StdThermTL,StrThermTL ),' Counts/s | TopRight: ' ,num2str(ThermTR ,StrThermTR ),char(177),num2str(StdThermTR,StrThermTR ),' Counts/s | BottomLeft: ' ,num2str(ThermBL ,StrThermBL ),char(177),num2str(StdThermBL,StrThermBL ),' Counts/s | BottomRight: ' ,num2str(ThermBR ,StrThermBR ),char(177),num2str(StdThermBR,StrThermBR ),' Counts/s'];
BiasParameter    = ['   Bias VAR   TopLeft: ' ,num2str(MeanTLB ,StrMeanTLB ),char(177),num2str(StdTLB    ,StrMeanTLB ),' Counts   | TopRight: ' ,num2str(MeanTRB ,StrMeanTRB ),char(177),num2str(StdTRB    ,StrMeanTRB ),' Counts   | BottomLeft: ' ,num2str(MeanBLB ,StrMeanBLB ),char(177),num2str(StdBLB    ,StrMeanBLB ),' Counts   | BottomRight: ' ,num2str(MeanBRB ,StrMeanBRB ),char(177),num2str(StdBRB    ,StrMeanBRB ),' Counts  '];

ReadOutParameterTheo = ['   ReadOut VAR TopLeft: ' ,num2str(TheoMeanTLRO,TheoStrMeanTLRO),char(177),num2str(TheoStdMeanTL ,TheoStrMeanTLRO),' Counts   | TopRight: ' ,num2str(TheoMeanTRRO,TheoStrMeanTRRO),char(177),num2str(TheoStdMeanTR ,TheoStrMeanTRRO),' Counts   | BottomLeft: ' ,num2str(TheoMeanBLRO,TheoStrMeanBLRO),char(177),num2str(TheoStdMeanBL ,TheoStrMeanBLRO),' Counts   | BottomRight: ' ,num2str(TheoMeanBRRO,TheoStrMeanBRRO),char(177),num2str(TheoStdMeanBR ,TheoStrMeanBRRO),' Counts  '];
ThermParameterTheo   = ['   Therm VAR.  TopLeft: ' ,num2str(TheoThermTL ,TheoStrThermTL ),char(177),num2str(TheoStdThermTL,TheoStrThermTL ),' Counts/s | TopRight: ' ,num2str(TheoThermTR ,TheoStrThermTR ),char(177),num2str(TheoStdThermTR,TheoStrThermTR ),' Counts/s | BottomLeft: ' ,num2str(TheoThermBL ,TheoStrThermBL ),char(177),num2str(TheoStdThermBL,TheoStrThermBL ),' Counts/s | BottomRight: ' ,num2str(TheoThermBR ,TheoStrThermBR ),char(177),num2str(TheoStdThermBR,TheoStrThermBR ),' Counts/s'];
BiasParameterTheo    = ['   Bias VAR   TopLeft: ' ,num2str(TheoMeanTLB ,TheoStrMeanTLB ),char(177),num2str(TheoStdTLB    ,TheoStrMeanTLB ),' Counts   | TopRight: ' ,num2str(TheoMeanTRB ,TheoStrMeanTRB ),char(177),num2str(TheoStdTRB    ,TheoStrMeanTRB ),' Counts   | BottomLeft: ' ,num2str(TheoMeanBLB ,TheoStrMeanBLB ),char(177),num2str(TheoStdBLB    ,TheoStrMeanBLB ),' Counts   | BottomRight: ' ,num2str(TheoMeanBRB ,TheoStrMeanBRB ),char(177),num2str(TheoStdBRB    ,TheoStrMeanBRB ),' Counts  '];


disp('------------------------------------------------')
disp('------------------------------------------------')
disp('------------------------------------------------')
disp('Fitting Results for Detector:')
disp('                                                ')
disp('                                                ')
disp(ReadOutParameter)
disp('------------------------------------------------')
disp(ThermParameter)
disp('------------------------------------------------')
disp(BiasParameter)
disp('------------------------------------------------')
disp('');
disp('------------------------------------------------')
disp('------------------------------------------------')
disp('------------------------------------------------')
disp('Theoretical Fitting Results for Detector with Gain:')
disp('                                                ')
disp('                                                ')
disp(ReadOutParameterTheo)
disp('------------------------------------------------')
disp(ThermParameterTheo)
disp('------------------------------------------------')
disp(BiasParameterTheo)
disp('------------------------------------------------')

%% With Gain Ref

Image = Image.*repmat(GainRef,[1,1,size(Image,3)]);

WaitTics = size(Image,3);
Wait     = parfor_wait(WaitTics, 'Waitbar', true,'ReportInterval',1);
parfor i=1:size(Image,3)
    Img                    = Image(:,:,i);
    BGTopLeft              = Img(1:SizeY/2    ,1:SizeX/2    );
    BGBottomLeft           = Img(SizeY/2+1:end,1:SizeX/2    );
    BGTopRight             = Img(1:SizeY/2    ,SizeX/2+1:end);
    BGBottomRight          = Img(SizeY/2+1:end,SizeX/2+1:end);
    
    %% Get amount of NaNs
    noTL                   = sum(~isnan(BGTopLeft     ),2);
    noBL                   = sum(~isnan(BGBottomLeft  ),2);
    noTR                   = sum(~isnan(BGTopRight    ),2);
    noBR                   = sum(~isnan(BGBottomRight ),2);
    
    NoTL(1,i)              = sum(noTL);
    NoBL(1,i)              = sum(noBL);
    NoTR(1,i)              = sum(noTR);
    NoBR(1,i)              = sum(noBR);
    
    %% Get Bias Mean
    
    MeanTopLeft            = round(mean(BGTopLeft    ,2,'omitnan'));
    MeanBottomLeft         = round(mean(BGBottomLeft ,2,'omitnan'));
    MeanTopRight           = round(mean(BGTopRight   ,2,'omitnan'));
    MeanBottomRight        = round(mean(BGBottomRight,2,'omitnan'));
    
    %% Get Deviation from Bias Mean
    ProbTopLeft            = erf(0.5./  (  tinv(0.95,noTL).*std(BGTopLeft      ,0,2,'omitnan')./sqrt(noTL)  ));
    ProbBottomLeft         = erf(0.5./  (  tinv(0.95,noBL).*std(BGBottomLeft   ,0,2,'omitnan')./sqrt(noBL)  ));
    ProbTopRight           = erf(0.5./  (  tinv(0.95,noTR).*std(BGTopRight     ,0,2,'omitnan')./sqrt(noTR)  ));
    ProbBottomRight        = erf(0.5./  (  tinv(0.95,noBR).*std(BGBottomRight  ,0,2,'omitnan')./sqrt(noBR)  ));
    
    CountTopLeft           = sum(0.95 > ProbTopLeft    ) + mean(1-ProbTopLeft    ).*(size(ProbTopLeft    ,1)-sum(0.95 > ProbTopLeft    ));
    CountBottomLeft        = sum(0.95 > ProbBottomLeft ) + mean(1-ProbBottomLeft ).*(size(ProbBottomLeft ,1)-sum(0.95 > ProbBottomLeft ));
    CountTopRight          = sum(0.95 > ProbTopRight   ) + mean(1-ProbTopRight   ).*(size(ProbTopRight   ,1)-sum(0.95 > ProbTopRight   ));
    CountBottomRight       = sum(0.95 > ProbBottomRight) + mean(1-ProbBottomRight).*(size(ProbBottomRight,1)-sum(0.95 > ProbBottomRight));
    
    StdMeanTopLeft(1,i)    = sqrt(CountTopLeft    )/size(ProbTopLeft    ,1);
    StdMeanBottomLeft(1,i) = sqrt(CountBottomLeft )/size(ProbBottomLeft ,1);
    StdMeanTopRight(1,i)   = sqrt(CountTopRight   )/size(ProbTopRight   ,1);
    StdMeanBottomRight(1,i)= sqrt(CountBottomRight)/size(ProbBottomRight,1);
    
    %% Adjust Images by Mean
    MeanTopLeft            = repmat(MeanTopLeft    ,[1,size(BGTopLeft    ,2)]);
    MeanBottomLeft         = repmat(MeanBottomLeft ,[1,size(BGBottomLeft ,2)]);
    MeanTopRight           = repmat(MeanTopRight   ,[1,size(BGTopRight   ,2)]);
    MeanBottomRight        = repmat(MeanBottomRight,[1,size(BGBottomRight,2)]);
    
    BGTopLeft              = BGTopLeft     - MeanTopLeft    ;
    BGBottomLeft           = BGBottomLeft  - MeanBottomLeft ;
    BGTopRight             = BGTopRight    - MeanTopRight   ;
    BGBottomRight          = BGBottomRight - MeanBottomRight;
    
    %% Get Read Out
    TopLeftRO(1,i)         = std(BGTopLeft    ,0,'all','omitnan');
    BottomLeftRO(1,i)      = std(BGBottomLeft ,0,'all','omitnan');
    TopRightRO(1,i)        = std(BGTopRight   ,0,'all','omitnan');
    BottomRightRO(1,i)     = std(BGBottomRight,0,'all','omitnan');
    
    %% Get Bias Std
    TopLeftB(1,i)          = std(MeanTopLeft    ,0,'all');
    BottomLeftB(1,i)       = std(MeanBottomLeft ,0,'all');
    TopRightB(1,i)         = std(MeanTopRight   ,0,'all');
    BottomRightB(1,i)      = std(MeanBottomRight,0,'all');
    
    Wait.Send;
end
Wait.Destroy;

%%  Delete Outliners, Fit and est. errors

VARSTLRO      = TopLeftRO.^2;
VARSTLB       = TopLeftB.^2;
[ExpTL,VARSTLRO,VARSTLB,DelExpTL,DelVARSTLRO,DelVARSTLB,NoTL,~,~,~] = Fitter(Exposure,VARSTLRO,VARSTLB,NoTL,StdMeanTopLeft);
eqn           = @(x) sum((abs(x(1)) + abs(x(2)).*ExpTL - VARSTLRO).^2);
x             = [4 ,0.06 ];
x             = fminsearch(eqn,x,options);
FitTLRO       = abs(x(1)) + abs(x(2)).*Exposure;
MeanTLRO      = abs(x(1));
ThermTL       = abs(x(2));

StdErrTL      = sqrt(sum((VARSTLRO - MeanTLRO - ThermTL.*ExpTL).^2)./(length(ExpTL)-2));
StdMeanTL     = tinv(0.95,length(ExpTL)).*StdErrTL.* sqrt(sum(ExpTL.^2)./(length(ExpTL)*sum((ExpTL-mean(ExpTL)).^2)));
StdThermTL    = tinv(0.95,length(ExpTL)).*StdErrTL.* sqrt(           1./                sum((ExpTL-mean(ExpTL)).^2));
ErrVARTLB     = tinv(0.95,size(Image,1)/2*size(Image,2)/2).*sqrt(2 .* VARSTLB.^2./(size(Image,1)/2*size(Image,2)/2-1));
ErrVARTL      = tinv(0.95,NoTL).*sqrt(2 .* VARSTLRO.^2./(NoTL-1));


VARSBLRO      = BottomLeftRO.^2;
VARSBLB       = BottomLeftB.^2;
[ExpBL,VARSBLRO,VARSBLB,DelExpBL,DelVARSBLRO,DelVARSBLB,NoBL,~,~,~] = Fitter(Exposure,VARSBLRO,VARSBLB,NoBL,StdMeanBottomLeft);
eqn           = @(x) sum((abs(x(1)) + abs(x(2)).*ExpBL - VARSBLRO).^2);
x             = [4 ,0.06 ];
x             = fminsearch(eqn,x,options);
FitBLRO       = abs(x(1)) + abs(x(2)).*Exposure;
MeanBLRO      = abs(x(1));
ThermBL       = abs(x(2));

StdErrBL      = sqrt(sum((VARSBLRO - MeanBLRO - ThermBL.*ExpBL).^2)./(length(ExpBL)-2));
StdMeanBL     = tinv(0.95,length(ExpBL)).*StdErrBL.* sqrt(sum(ExpBL.^2)./(length(ExpBL)*sum((ExpBL-mean(ExpBL)).^2)));
StdThermBL    = tinv(0.95,length(ExpBL)).*StdErrBL.* sqrt(           1./                sum((ExpBL-mean(ExpBL)).^2));
ErrVARBLB     = tinv(0.95,size(Image,1)/2*size(Image,2)/2).*sqrt(2 .* VARSBLB.^2./(size(Image,1)/2*size(Image,2)/2-1));
ErrVARBL      = tinv(0.95,NoBL).*sqrt(2 .* VARSBLRO.^2./(NoBL-1));


VARSTRRO      = TopRightRO.^2;
VARSTRB       = TopRightB.^2;
[ExpTR,VARSTRRO,VARSTRB,DelExpTR,DelVARSTRRO,DelVARSTRB,NoTR,~,~,~] = Fitter(Exposure,VARSTRRO,VARSTRB,NoTR,StdMeanTopRight);
eqn           = @(x) sum((abs(x(1)) + abs(x(2)).*ExpTR - VARSTRRO).^2);
x             = [4 ,0.06 ];
x             = fminsearch(eqn,x,options);
FitTRRO       = abs(x(1)) + abs(x(2)).*Exposure;
MeanTRRO      = abs(x(1));
ThermTR       = abs(x(2));

StdErrTR      = sqrt(sum((VARSTRRO - MeanTRRO - ThermTR.*ExpTR).^2)./(length(ExpTR)-2));
StdMeanTR     = tinv(0.95,length(ExpTR)).*StdErrTR.* sqrt(sum(ExpTR.^2)./(length(ExpTR)*sum((ExpTR-mean(ExpTR)).^2)));
StdThermTR    = tinv(0.95,length(ExpTR)).*StdErrTR.* sqrt(           1./                sum((ExpTR-mean(ExpTR)).^2));
ErrVARTRB     = tinv(0.95,size(Image,1)/2*size(Image,2)/2).*sqrt(2 .* VARSTRB.^2./(size(Image,1)/2*size(Image,2)/2-1));
ErrVARTR      = tinv(0.95,NoTR).*sqrt(2 .* VARSTRRO.^2./(NoTR-1));


VARSBRRO      = BottomRightRO.^2;
VARSBRB       = BottomRightB.^2;
[ExpBR,VARSBRRO,VARSBRB,DelExpBR,DelVARSBRRO,DelVARSBRB,NoBR,~,~,~] = Fitter(Exposure,VARSBRRO,VARSBRB,NoBR,StdMeanBottomRight);
eqn           = @(x) sum((abs(x(1)) + abs(x(2)).*ExpBR - VARSBRRO).^2);
x             = [4 ,0.06 ];
x             = fminsearch(eqn,x,options);
FitBRRO       = abs(x(1)) + abs(x(2)).*Exposure;
MeanBRRO      = abs(x(1));
ThermBR       = abs(x(2));

StdErrBR      = sqrt(sum((VARSBRRO - MeanBRRO - ThermBR.*ExpBR).^2)./(length(ExpBR)-2));
StdMeanBR     = tinv(0.95,length(ExpBR)).*StdErrBR.* sqrt(sum(ExpBR.^2)./(length(ExpBR)*sum((ExpBR-mean(ExpBR)).^2)));
StdThermBR    = tinv(0.95,length(ExpBR)).*StdErrBR.* sqrt(           1./                sum((ExpBR-mean(ExpBR)).^2));
ErrVARBRB     = tinv(0.95,size(Image,1)/2*size(Image,2)/2).*sqrt(2 .* VARSBRB.^2./(size(Image,1)/2*size(Image,2)/2-1));
ErrVARBR      = tinv(0.95,NoBR).*sqrt(2 .* VARSBRRO.^2./(NoBR-1));

%% Plot ReadOut

figure;
errorbar(ExpTL,VARSTLRO,ErrVARTL,'o','Markersize',8,'Color','r','LineWidth',1)
hold on
errorbar(ExpTR,VARSTRRO,ErrVARTR,'o','Markersize',8,'Color','b','LineWidth',1)
errorbar(ExpBL,VARSBLRO,ErrVARBL,'o','Markersize',8,'Color','g','LineWidth',1)
errorbar(ExpBR,VARSBRRO,ErrVARBR,'o','Markersize',8,'Color',"#EDB120",'LineWidth',1)

plot(DelExpTL,DelVARSTLRO   ,'x','Markersize',8,'Color','r','LineWidth',1)
plot(DelExpTR,DelVARSTRRO   ,'x','Markersize',8,'Color','b','LineWidth',1)
plot(DelExpBL,DelVARSBLRO   ,'x','Markersize',8,'Color','g','LineWidth',1)
plot(DelExpBR,DelVARSBRRO   ,'x','Markersize',8,'Color',"#EDB120",'LineWidth',1)

[~,StdErrTL,StrErrTL]    = SigDec(0,StdErrTL);
txt = ['\sigma_{SER} = ',num2str(StdErrTL,StrErrTL)];
plot(Exposure,FitTLRO   ,'Color','r','LineWidth',2)
text(Exposure(1),FitTLRO(1)+1,txt,'Interpreter', 'tex','Color','r','FontSize', 18)

[~,StdErrTR,StrErrTR]    = SigDec(0,StdErrTR);
txt = ['\sigma_{SER} = ',num2str(StdErrTR,StrErrTR)];
plot(Exposure,FitTRRO   ,'Color','b','LineWidth',2)
text(Exposure(1),FitTRRO(1)+1,txt,'Interpreter', 'tex','Color','b','FontSize', 18)

[~,StdErrBL,StrErrBL]    = SigDec(0,StdErrBL);
txt = ['\sigma_{SER} = ',num2str(StdErrBL,StrErrBL)];
plot(Exposure,FitBLRO   ,'Color','g','LineWidth',2)
text(Exposure(1),FitBLRO(1)+1,txt,'Interpreter', 'tex','Color','g','FontSize', 18)

[~,StdErrBR,StrErrBR]    = SigDec(0,StdErrBR);
txt = ['\sigma_{SER} = ',num2str(StdErrBR,StrErrBR)];
plot(Exposure,FitBRRO   ,'Color',"#EDB120",'LineWidth',2)
text(Exposure(1),FitBRRO(1)+1,txt,'Interpreter', 'tex','Color',"#EDB120",'FontSize', 18)

xlabel('Exposure [s]')
ylabel('Read-out Variance [Counts]')
title('Read-out & Therm. with Gain Ref.')
legend('Q1','Q2','Q3','Q4','Location','northwest')
set(gca,'FontSize', 18)


%% Plot Bias

figure;
errorbar(ExpTL,VARSTLB,ErrVARTLB,'o','Markersize',8,'Color','r','LineWidth',1)
hold on
errorbar(ExpTR,VARSTRB,ErrVARTRB,'o','Markersize',8,'Color','b','LineWidth',1)
errorbar(ExpBL,VARSBLB,ErrVARBLB,'o','Markersize',8,'Color','g','LineWidth',1)
errorbar(ExpBR,VARSBRB,ErrVARBRB,'o','Markersize',8,'Color',"#EDB120",'LineWidth',1)

plot(DelExpTL,DelVARSTLB   ,'x','Markersize',8,'Color','r','LineWidth',1)
plot(DelExpTR,DelVARSTRB   ,'x','Markersize',8,'Color','b','LineWidth',1)
plot(DelExpBL,DelVARSBLB   ,'x','Markersize',8,'Color','g','LineWidth',1)
plot(DelExpBR,DelVARSBRB   ,'x','Markersize',8,'Color',"#EDB120",'LineWidth',1)

StdTLB        = tinv(0.95,length(ExpTL)).*std(VARSTLB,0,'all');
MeanTLB       = mean(VARSTLB,'all');
yline(MeanTLB   ,'Color','r','LineWidth',2)
[MeanTLB,StdTLB,StrMeanTLB] = SigDec(MeanTLB,StdTLB);
txt = ['\sigma_{Bias}^{2} = ',num2str(MeanTLB,StrMeanTLB),char(177),num2str(StdTLB,StrMeanTLB)];
text(ExpTL(1),MeanTLB(1),txt,'Interpreter', 'tex','Color','r','FontSize', 18)


StdTRB        = tinv(0.95,length(ExpTR)).*std(VARSTRB,0,'all');
MeanTRB       = mean(VARSTRB,'all');
yline(MeanTRB   ,'Color','b','LineWidth',2)
[MeanTRB,StdTRB,StrMeanTRB] = SigDec(MeanTRB,StdTRB);
txt = ['\sigma_{Bias}^{2} = ',num2str(MeanTRB,StrMeanTRB),char(177),num2str(StdTRB,StrMeanTRB)];
text(ExpTR(1),MeanTRB(1),txt,'Interpreter', 'tex','Color','b','FontSize', 18)


StdBLB        = tinv(0.95,length(ExpBL)).*std(VARSBLB,0,'all');
MeanBLB       = mean(VARSBLB,'all');
yline(MeanBLB   ,'Color','g','LineWidth',2)
[MeanBLB,StdBLB,StrMeanBLB] = SigDec(MeanBLB,StdBLB);
txt = ['\sigma_{Bias}^{2} = ',num2str(MeanBLB,StrMeanBLB),char(177),num2str(StdBLB,StrMeanBLB)];
text(ExpBL(1),MeanBLB(1),txt,'Interpreter', 'tex','Color','g','FontSize', 18)


StdBRB        = tinv(0.95,length(ExpBR)).*std(VARSBRB,0,'all');
MeanBRB       = mean(VARSBRB,'all');
yline(MeanBRB   ,'Color',"#EDB120",'LineWidth',2)
[MeanBRB,StdBRB,StrMeanBRB] = SigDec(MeanBRB,StdBRB);
txt = ['2\sigma_{Bias}^{2} = ',num2str(MeanBRB,StrMeanBRB),char(177),num2str(StdBRB,StrMeanBRB)];
text(ExpBR(1),MeanBRB(1),txt,'Interpreter', 'tex','Color',"#EDB120",'FontSize', 18)

xlabel('Exposure [s]')
ylabel('Bias Variance [Counts]')
title('Bias Variance with Gain Ref.')
legend('Q1','Q2','Q3','Q4','Location','northwest')
set(gca,'FontSize', 18)

%% Results && Round to significant decimal

MeanTLRO      = 1/2.*MeanTLRO;
StdMeanTL     = 1/2.*StdMeanTL;
[MeanTLRO,StdMeanTL,StrMeanTLRO] = SigDec(MeanTLRO,StdMeanTL);

MeanBLRO      = 1/2.*MeanBLRO;
StdMeanBL     = 1/2.*StdMeanBL;
[MeanBLRO,StdMeanBL,StrMeanBLRO] = SigDec(MeanBLRO,StdMeanBL);

MeanTRRO      = 1/2.*MeanTRRO;
StdMeanTR     = 1/2.*StdMeanTR;
[MeanTRRO,StdMeanTR,StrMeanTRRO] = SigDec(MeanTRRO,StdMeanTR);

MeanBRRO      = 1/2.*MeanBRRO;
StdMeanBR     = 1/2.*StdMeanBR;
[MeanBRRO,StdMeanBR,StrMeanBRRO] = SigDec(MeanBRRO,StdMeanBR);

ThermTL       = 1/2.*ThermTL;
StdThermTL    = 1/2.*StdThermTL;
[ThermTL,StdThermTL,StrThermTL] = SigDec(ThermTL,StdThermTL);

ThermBL       = 1/2.*ThermBL;
StdThermBL    = 1/2.*StdThermBL;
[ThermBL,StdThermBL,StrThermBL] = SigDec(ThermBL,StdThermBL);

ThermTR       = 1/2.*ThermTR;
StdThermTR    = 1/2.*StdThermTR;
[ThermTR,StdThermTR,StrThermTR] = SigDec(ThermTR,StdThermTR);

ThermBR       = 1/2.*ThermBR;
StdThermBR    = 1/2.*StdThermBR;
[ThermBR,StdThermBR,StrThermBR] = SigDec(ThermBR,StdThermBR);

MeanTLB       = 1/2.*mean(VARSTLB,'all');
StdTLB        = 1/2.*tinv(0.95,length(ExpTL)).*std(VARSTLB,0,'all');
[MeanTLB,StdTLB,StrMeanTLB] = SigDec(MeanTLB,StdTLB);

MeanBLB       = 1/2.*mean(VARSBLB,'all');
StdBLB        = 1/2.*tinv(0.95,length(ExpBL)).*std(VARSBLB,0,'all');
[MeanBLB,StdBLB,StrMeanBLB] = SigDec(MeanBLB,StdBLB);

MeanTRB       = 1/2.*mean(VARSTRB,'all');
StdTRB        = 1/2.*tinv(0.95,length(ExpTR)).*std(VARSTRB,0,'all');
[MeanTRB,StdTRB,StrMeanTRB] = SigDec(MeanTRB,StdTRB);

MeanBRB       = 1/2.*mean(VARSBRB,'all');
StdBRB        = 1/2.*tinv(0.95,length(ExpBR)).*std(VARSBRB,0,'all');
[MeanBRB,StdBRB,StrMeanBRB] = SigDec(MeanBRB,StdBRB);


ReadOutParameter = ['   ReadOut VAR TopLeft: ' ,num2str(MeanTLRO,StrMeanTLRO),char(177),num2str(StdMeanTL ,StrMeanTLRO),' Counts   | TopRight: ' ,num2str(MeanTRRO,StrMeanTRRO),char(177),num2str(StdMeanTR ,StrMeanTRRO),' Counts   | BottomLeft: ' ,num2str(MeanBLRO,StrMeanBLRO),char(177),num2str(StdMeanBL ,StrMeanBLRO),' Counts   | BottomRight: ' ,num2str(MeanBRRO,StrMeanBRRO),char(177),num2str(StdMeanBR ,StrMeanBRRO),' Counts  '];
ThermParameter   = ['   Therm VAR.  TopLeft: ' ,num2str(ThermTL ,StrThermTL ),char(177),num2str(StdThermTL,StrThermTL ),' Counts/s | TopRight: ' ,num2str(ThermTR ,StrThermTR ),char(177),num2str(StdThermTR,StrThermTR ),' Counts/s | BottomLeft: ' ,num2str(ThermBL ,StrThermBL ),char(177),num2str(StdThermBL,StrThermBL ),' Counts/s | BottomRight: ' ,num2str(ThermBR ,StrThermBR ),char(177),num2str(StdThermBR,StrThermBR ),' Counts/s'];
BiasParameter    = ['   Bias VAR.   TopLeft: ' ,num2str(MeanTLB ,StrMeanTLB ),char(177),num2str(StdTLB    ,StrMeanTLB ),' Counts   | TopRight: ' ,num2str(MeanTRB ,StrMeanTRB ),char(177),num2str(StdTRB    ,StrMeanTRB ),' Counts   | BottomLeft: ' ,num2str(MeanBLB ,StrMeanBLB ),char(177),num2str(StdBLB    ,StrMeanBLB ),' Counts   | BottomRight: ' ,num2str(MeanBRB ,StrMeanBRB ),char(177),num2str(StdBRB    ,StrMeanBRB ),' Counts  '];

disp('------------------------------------------------')
disp('------------------------------------------------')
disp('------------------------------------------------')
disp('Fitting Results for Detector with Gain Reference:')
disp('                                                ')
disp('                                                ')
disp(ReadOutParameter)
disp('------------------------------------------------')
disp(ThermParameter)
disp('------------------------------------------------')
disp(BiasParameter)
disp('------------------------------------------------')

clearvars all
end

function  [Exposure,VARS,BVARS,DelExposure,DelVARS,DelBVARS,No,DelNo,StdMean,DelStdMean] = Fitter(Exposure,VARS,BVARS,No,StdMean)

DelExposure = [];
DelVARS     = [];
DelBVARS    = [];
DelNo       = [];
DelStdMean  = [];
Count       = 0;

xMin        = min(Exposure);
xMax        = max(Exposure);
yMin        = min(VARS);
yMax        = max(VARS);

fig         = figure;
plot(Exposure,VARS,'o','Color','k')
ylabel( 'Variance [Counts]' );
xlabel( 'Exposure [s]' );
title('Select Outliners')
set(gca, 'FontSize', 16);
xlim([xMin-1,xMax+1]);
ylim([yMin-1,yMax+1]);
while 1
    try
        set(fig,'WindowButtonMotionFcn',@(src,evt) RemArt(fig,src,evt,Exposure,VARS,xMin,xMax,yMin,yMax));
        set(fig,'WindowButtonDownFcn',@(src,evt) Clicker(src,evt));
        uiwait;
        if isvalid(fig)
            pos                = get(gca,'CurrentPoint');
            [~,DelInd]         = min(abs(Exposure-pos(1,1)));
            Count              = Count + 1;
            DelExposure        = [DelExposure,Exposure(1,DelInd)];
            DelVARS            = [DelVARS,VARS(1,DelInd)];
            DelBVARS           = [DelBVARS,BVARS(1,DelInd)];
            DelNo              = [DelNo,No(1,DelInd)];
            DelStdMean         = [DelStdMean,StdMean(1,DelInd)];
            Exposure(DelInd)   = [];
            VARS(DelInd)       = [];
            BVARS(DelInd)      = [];
            No(DelInd)         = [];
            StdMean(DelInd)    = [];
        end
        figure(fig);
        hold off
        plot(Exposure,VARS,'o','Color','k')
        hold on
        plot(DelExposure,DelVARS,'x','Color','r');
        ylabel( 'Variance [Counts]' );
        xlabel( 'Exposure [s]' );
        title('Select Outliners')
        set(gca, 'FontSize', 16);
        xlim([xMin-1,xMax+1]);
        ylim([yMin-1,yMax+1]);
    catch
        break
    end
    
    if Count==0
        clearvars -except fig Exposure DelExposure VARS DelVARS BVARS DelBVARS No DelNo StdMean DelStdMean
        clear global
        return
    end
end
clearvars -except Exposure DelExposure VARS DelVARS BVARS DelBVARS No DelNo StdMean DelStdMean
end

function [Val,Std,Str] = SigDec(Val,Std)

StdStr = num2str(Std,'%f');
StdStr = erase(StdStr,'.');

for i=1:size(StdStr,2)
    No =str2double(StdStr(1,i));
    if No==1 || No==2
        Sig = i;
        break
    elseif No > 0
        Sig = i-1;
        break
    end
end
CeilDec  = 10^Sig;
Val      = round(Val.*CeilDec)./CeilDec;
Std      = ceil(Std.*CeilDec)./CeilDec;
Str      = ['%.',num2str(Sig),'f'];

clearvars -except Val Std Str
end

function RemArt(fig,~,~,Exposure,VARS,xMin,xMax,yMin,yMax)

pos                = get(gca,'CurrentPoint');
[~,DelInd]         = min(abs(Exposure-pos(1,1)));

%% Plot
figure(fig);
plot(Exposure,VARS,'o','Color','k')
hold on
plot(Exposure(1,DelInd),VARS(1,DelInd),'x','Color','r');
ylabel( 'Variance [Counts]' );
xlabel( 'Exposure [s]' );
xlim([xMin-1,xMax+1]);
ylim([yMin-1,yMax+1])
title('Select Outliners')
set(gca, 'FontSize', 16);
hold off

clearvars -except fig
end

function Clicker(~,~)
uiresume;
end
