# Supplementary material for: An applied noise model for scintillation-based CCD detectors in transmission electron microscopy
Source: Sci Rep. 2025 Jan 30;15:3815. doi: 10.1038/s41598-025-85982-4 (PMC11782531; doi:10.1038/s41598-025-85982-4)
Supplement: Supplementary file 2 — Supplementary Information. [file 41598_2025_85982_MOESM2_ESM.zip › Evaluation_Scripts/Fig9_Analysis_PearsonDetector.m]

function  Fig9_Analysis_PearsonDetector
% Please note, however, that the authors disclaim any liability for damages or consequences arising from the use of the provided scripts.
% Users are responsible for ensuring the proper functioning and application of the code.
% Cite:

% Zietlow, C., Lindner, J.K.N.
% An applied noise model for scintillation-based CCD detectors in transmission electron microscopy.
% Sci Rep 15, 3815 (2025).
% https://doi.org/10.1038/s41598-025-85982-4

% if you use any of these script.

% Creates the analysis provided in Fig. 9.
% Requires the directory containing non-subtracted dark frames with zero-exposure time. These must be different from those used for the gain reference!!!
% Also requires the selection of the gain reference file provided by the script "Fig5_Fig12ab_Create_GainRef".

%% Preparation
CutOffSigma         =        5; % Cosmic ray detection
CutOffSigmaMask     =        3; % Cosmic ray detection
EndInd              =       10; % Highest Pearson corr. coeff to be displayed

TLThermCountRate    = 0.0263*2; % Insert corresponding variance value from "Fig8_Analysis_DetectorNoise" experimental values with gain reference applied
TRThermCountRate    = 0.0388*2; % Insert corresponding variance value from "Fig8_Analysis_DetectorNoise" experimental values with gain reference applied
BLThermCountRate    = 0.0381*2; % Insert corresponding variance value from "Fig8_Analysis_DetectorNoise" experimental values with gain reference applied
BRThermCountRate    = 0.0594*2; % Insert corresponding variance value from "Fig8_Analysis_DetectorNoise" experimental values with gain reference applied

ErrTLThermCountRate = 0.0010*2; % Insert corresponding variance value from "Fig8_Analysis_DetectorNoise" experimental values with gain reference applied
ErrTRThermCountRate = 0.0017*2; % Insert corresponding variance value from "Fig8_Analysis_DetectorNoise" experimental values with gain reference applied
ErrBLThermCountRate = 0.0026*2; % Insert corresponding variance value from "Fig8_Analysis_DetectorNoise" experimental values with gain reference applied
ErrBRThermCountRate = 0.0030*2; % Insert corresponding variance value from "Fig8_Analysis_DetectorNoise" experimental values with gain reference applied

%% Load Data
% Background
PathNameBack = uigetdir(pwd,'Select Background data');
if isequal(PathNameBack,0)
    disp('User selected Cancel!');
    clear global
    return
end
disp(['User selected ',PathNameBack]);

% Gain Ref
[fileName,pathName] = uigetfile('*.mat','Select GainRef');
load(fullfile(pathName,fileName),'GainRef')

%% Load Back
Files    = dir(PathNameBack);
SizeCoeffs     = size(Files,1);

i        = 1;
while i<=SizeCoeffs
    if ~contains(Files(i).name,'.dm4')
        Files(i,:)    = [];
        SizeCoeffs          = SizeCoeffs-1;
        i             = i-1;
    end
    i=i+1;
end

WaitTics = size(Files,1);
Wait     = parfor_wait(WaitTics, 'Waitbar', true,'ReportInterval',1);

FileName      = Files(1).name;
[tags, img]   = dmread(fullfile(PathNameBack, FileName));
ExpBack       = tags.ImageList.Unnamed1.ImageTags.Acquisition.Parameters.HighLevel.Exposure0x28s0x29.Value;
Background    = zeros([size(img,1),size(img,2),size(Files,1)]);

parfor i=1:size(Files,1)
    FileName           = Files(i).name;
    [~, back]          = dmread(fullfile(PathNameBack, FileName));
    Background(:,:,i)  = round(double(back));
    Wait.Send;
end

Wait.Destroy;


SizeZ   = size(Background,3);

%% Cosmic Ray remove
Std      = std(Background,0,3);
Std      = repmat(Std,[1,1,SizeZ]);
Mean     = mean(Background,3);
Mean     = repmat(Mean,[1,1,SizeZ]);

Mask     = Background;
Mask(Background>Mean + CutOffSigmaMask.*Std)=NaN;
Mask(Background<Mean - CutOffSigmaMask.*Std)=NaN;

Std      = std(Mask,0,3,'omitnan');
Std      = repmat(Std,[1,1,SizeZ]);
Mean     = mean(Mask,3,'omitnan');
Mean     = repmat(Mean,[1,1,SizeZ]);

Background(Background>Mean + CutOffSigma.*Std)=Mean((Background>Mean + CutOffSigma.*Std));
Background(Background<Mean - CutOffSigma.*Std)=Mean((Background<Mean - CutOffSigma.*Std));

Background             = Background.*repmat(GainRef,[1,1,size(Background ,3)]);

[Back1,Back2]          = SortInt(Background);
Back                   = Back1 - Back2;
Background             = Back;

SizeX                  = size(Background,2);
SizeY                  = size(Background,1);
SizeZ                  = size(Background,3);

%% Separate Background
TopLeft               = zeros([SizeY/2,SizeX/2,SizeZ]);
TopRight              = zeros([SizeY/2,SizeX/2,SizeZ]);
BottomLeft            = zeros([SizeY/2,SizeX/2,SizeZ]);
BottomRight           = zeros([SizeY/2,SizeX/2,SizeZ]);

MeanTopLeft          = zeros([SizeY/2,SizeX/2,SizeZ]);
MeanTopRight         = zeros([SizeY/2,SizeX/2,SizeZ]);
MeanBottomLeft       = zeros([SizeY/2,SizeX/2,SizeZ]);
MeanBottomRight      = zeros([SizeY/2,SizeX/2,SizeZ]);


parfor i=1:SizeZ
    
    Back                   = Background(:,:,i);
    BGTopLeft              = Back(1:SizeY/2    ,1:SizeX/2    );
    BGTopRight             = Back(1:SizeY/2    ,SizeX/2+1:end);
    BGBottomLeft           = Back(SizeY/2+1:end,1:SizeX/2    );
    BGBottomRight          = Back(SizeY/2+1:end,SizeX/2+1:end);
    
    %% Get Bias Mean
    MeanTopLeft(:,:,i)     = repmat(round(mean(BGTopLeft    ,2,'omitnan')),[1,size(BGTopLeft    ,2)]);
    MeanTopRight(:,:,i)    = repmat(round(mean(BGTopRight   ,2,'omitnan')),[1,size(BGTopRight   ,2)]);   
    MeanBottomLeft(:,:,i)  = repmat(round(mean(BGBottomLeft ,2,'omitnan')),[1,size(BGBottomLeft ,2)]);
    MeanBottomRight(:,:,i) = repmat(round(mean(BGBottomRight,2,'omitnan')),[1,size(BGBottomRight,2)]);
    
    TopLeft(:,:,i)         = BGTopLeft;
    TopRight(:,:,i)        = BGTopRight;
    BottomLeft(:,:,i)      = BGBottomLeft;
    BottomRight(:,:,i)     = BGBottomRight;
    
end

%% Adjust Images by Mean
TopLeft         = TopLeft     - MeanTopLeft    ;
TopRight        = TopRight    - MeanTopRight   ;
BottomLeft      = BottomLeft  - MeanBottomLeft ;
BottomRight     = BottomRight - MeanBottomRight;

%% Get Background Coeffs
SizeX       = 1024;
SizeY       = 1024;

Ind1X      = -(SizeX-1);
Ind2X      =  (SizeX-1);

Ind1Y      = -(SizeY-1);
Ind2Y      =  (SizeY-1);

xx         =  Ind1X:Ind2X;
yy         = (Ind1Y:Ind2Y)';

%% TL
Back      =  TopLeft;

Freq2DBack = zeros([2.*SizeY-1,2.*SizeX-1,size(Back,3)]);
for i=1:size(Back,3)
    Freq2DBack(:,:,i) = ifftn(abs(fftn(Back(:,:,i)  - mean(Back(:,:,i),'all'),[2.*SizeY-1,2.*SizeX-1])).^2./(SizeX.*SizeY),[2.*SizeY-1,2.*SizeX-1]);
end

VARBack        = tinv(0.95,SizeX.*SizeY).^2 .*(2 .*Freq2DBack(1,1,:).^2./(SizeX.*SizeY-1));
VARErrBackTL   = 4.*VARBack .* (SizeX.*SizeY)./((2*SizeX-1).*(2*SizeY-1))  .* abs(Freq2DBack.*SizeX.*SizeY);
VARErrBackTL   = VARErrBackTL./(SizeX.*SizeY).^2;
VARErrBackTL   = sum(VARErrBackTL  ,3)./size(Back,3).^2;
Freq2DBack     = sum(Freq2DBack,3)./size(Back,3);

Freq2DBack(1,1)  = Freq2DBack(1,1) - ExpBack.*TLThermCountRate;
VARErrBackTL(1,1)= VARErrBackTL(1,1) + (ExpBack.*ErrTLThermCountRate).^2;

Corr2DBackTL     = fftshift(Freq2DBack);
VARErrBackTL     = fftshift(VARErrBackTL);

F2D             = zeros(size(Corr2DBackTL));
F2D(SizeY-EndInd:SizeY+EndInd,SizeX-EndInd:SizeX+EndInd) = Corr2DBackTL(SizeY-EndInd:SizeY+EndInd,SizeX-EndInd:SizeX+EndInd);
Corr2DBackTL    = F2D;

figure;
imagesc(xx,yy,Corr2DBackTL(SizeY+Ind1Y:SizeY+Ind2Y,SizeX+Ind1X:SizeX+Ind2X)./max(Corr2DBackTL,[],'all'));
title('Background TL')
axis equal
xlim([-10,10]);
ylim([-10,10]);
ylabel('Vertical Lag n')
xlabel('Horizontal Lag m')
caxis([-0.1,1])
set(gca,'FontSize', 18)
colorbar;

[TLFitBinX,TLFitBinY,TLFitBinXY,TLErrBinX,TLErrBinY,TLErrBinXY,TLFitFacBinX,TLFitFacBinY,TLFitFacBinXY,TLErrFacBinX,TLErrFacBinY,TLErrFacBinXY,TLFacX,TLFacY,TLFacXY,BinX,BinY,BinXY] = GetCoeffs(Corr2DBackTL,VARErrBackTL,SizeX,SizeY);

save('DetectorDevelopement.mat','BinX','BinY','BinXY','TLFitBinX','TLFitBinY','TLFitBinXY','TLFitFacBinX','TLFitFacBinY','TLFitFacBinXY','TLFacX','TLFacY','TLFacXY','TLErrBinX','TLErrBinY','TLErrBinXY','TLErrFacBinX','TLErrFacBinY','TLErrFacBinXY')

%% TR
Back      =  TopRight;

Freq2DBack = zeros([2.*SizeY-1,2.*SizeX-1,size(Back,3)]);
for i=1:size(Back,3)
    Freq2DBack(:,:,i) = ifftn(abs(fftn(Back(:,:,i)  - mean(Back(:,:,i),'all'),[2.*SizeY-1,2.*SizeX-1])).^2./(SizeX.*SizeY),[2.*SizeY-1,2.*SizeX-1]);
end

VARBack        = tinv(0.95,SizeX.*SizeY).^2 .*(2 .*Freq2DBack(1,1,:).^2./(SizeX.*SizeY-1));
VARErrBackTR   = 4.*VARBack .* (SizeX.*SizeY)./((2*SizeX-1).*(2*SizeY-1))  .* abs(Freq2DBack.*SizeX.*SizeY);
VARErrBackTR   = VARErrBackTR./(SizeX.*SizeY).^2;
VARErrBackTR   = sum(VARErrBackTR  ,3)./size(Back,3).^2;
Freq2DBack     = sum(Freq2DBack,3)./size(Back,3);

Freq2DBack(1,1)  = Freq2DBack(1,1) - ExpBack.*TRThermCountRate;
VARErrBackTR(1,1)= VARErrBackTR(1,1) + (ExpBack.*ErrTRThermCountRate).^2;

Corr2DBackTR     = fftshift(Freq2DBack);
VARErrBackTR     = fftshift(VARErrBackTR);

F2D             = zeros(size(Corr2DBackTR));
F2D(SizeY-EndInd:SizeY+EndInd,SizeX-EndInd:SizeX+EndInd) = Corr2DBackTR(SizeY-EndInd:SizeY+EndInd,SizeX-EndInd:SizeX+EndInd);
Corr2DBackTR    = F2D;

figure;
imagesc(xx,yy,Corr2DBackTR(SizeY+Ind1Y:SizeY+Ind2Y,SizeX+Ind1X:SizeX+Ind2X)./max(Corr2DBackTR,[],'all'));
title('Background TR')
axis equal
xlim([-10,10]);
ylim([-10,10]);
ylabel('Vertical Lag n')
xlabel('Horizontal Lag m')
caxis([-0.1,1])
set(gca,'FontSize', 18)
colorbar;

[TRFitBinX,TRFitBinY,TRFitBinXY,TRErrBinX,TRErrBinY,TRErrBinXY,TRFitFacBinX,TRFitFacBinY,TRFitFacBinXY,TRErrFacBinX,TRErrFacBinY,TRErrFacBinXY,TRFacX,TRFacY,TRFacXY,~,~,~] = GetCoeffs(Corr2DBackTR,VARErrBackTR,SizeX,SizeY);

save('DetectorDevelopement.mat','TRFitBinX','TRFitBinY','TRFitBinXY','TRFitFacBinX','TRFitFacBinY','TRFitFacBinXY','TRFacX','TRFacY','TRFacXY','TRErrBinX','TRErrBinY','TRErrBinXY','TRErrFacBinX','TRErrFacBinY','TRErrFacBinXY',"-append")

%% BL
Back      =  BottomLeft;

Freq2DBack = zeros([2.*SizeY-1,2.*SizeX-1,size(Back,3)]);
for i=1:size(Back,3)
    Freq2DBack(:,:,i) = ifftn(abs(fftn(Back(:,:,i)  - mean(Back(:,:,i),'all'),[2.*SizeY-1,2.*SizeX-1])).^2./(SizeX.*SizeY),[2.*SizeY-1,2.*SizeX-1]);
end

VARBack        = tinv(0.95,SizeX.*SizeY).^2 .*(2 .*Freq2DBack(1,1,:).^2./(SizeX.*SizeY-1));
VARErrBackBL   = 4.*VARBack .* (SizeX.*SizeY)./((2*SizeX-1).*(2*SizeY-1))  .* abs(Freq2DBack.*SizeX.*SizeY);
VARErrBackBL   = VARErrBackBL./(SizeX.*SizeY).^2;
VARErrBackBL   = sum(VARErrBackBL  ,3)./size(Back,3).^2;
Freq2DBack     = sum(Freq2DBack,3)./size(Back,3);

Freq2DBack(1,1)  = Freq2DBack(1,1) - ExpBack.*BLThermCountRate;
VARErrBackBL(1,1)= VARErrBackBL(1,1) + (ExpBack.*ErrBLThermCountRate).^2;

Corr2DBackBL     = fftshift(Freq2DBack);
VARErrBackBL     = fftshift(VARErrBackBL);

F2D             = zeros(size(Corr2DBackBL));
F2D(SizeY-EndInd:SizeY+EndInd,SizeX-EndInd:SizeX+EndInd) = Corr2DBackBL(SizeY-EndInd:SizeY+EndInd,SizeX-EndInd:SizeX+EndInd);
Corr2DBackBL    = F2D;

figure;
imagesc(xx,yy,Corr2DBackBL(SizeY+Ind1Y:SizeY+Ind2Y,SizeX+Ind1X:SizeX+Ind2X)./max(Corr2DBackBL,[],'all'));
title('Background BL')
axis equal
xlim([-10,10]);
ylim([-10,10]);
ylabel('Vertical Lag n')
xlabel('Horizontal Lag m')
caxis([-0.1,1])
set(gca,'FontSize', 18)
colorbar;

[BLFitBinX,BLFitBinY,BLFitBinXY,BLErrBinX,BLErrBinY,BLErrBinXY,BLFitFacBinX,BLFitFacBinY,BLFitFacBinXY,BLErrFacBinX,BLErrFacBinY,BLErrFacBinXY,BLFacX,BLFacY,BLFacXY,~,~,~] = GetCoeffs(Corr2DBackBL,VARErrBackBL,SizeX,SizeY);

save('DetectorDevelopement.mat','BLFitBinX','BLFitBinY','BLFitBinXY','BLFitFacBinX','BLFitFacBinY','BLFitFacBinXY','BLFacX','BLFacY','BLFacXY','BLErrBinX','BLErrBinY','BLErrBinXY','BLErrFacBinX','BLErrFacBinY','BLErrFacBinXY',"-append")

%% BR
Back      =  BottomRight;

Freq2DBack = zeros([2.*SizeY-1,2.*SizeX-1,size(Back,3)]);
for i=1:size(Back,3)
    Freq2DBack(:,:,i) = ifftn(abs(fftn(Back(:,:,i)  - mean(Back(:,:,i),'all'),[2.*SizeY-1,2.*SizeX-1])).^2./(SizeX.*SizeY),[2.*SizeY-1,2.*SizeX-1]);
end

VARBack        = tinv(0.95,SizeX.*SizeY).^2 .*(2 .*Freq2DBack(1,1,:).^2./(SizeX.*SizeY-1));
VARErrBackBR   = 4.*VARBack .* (SizeX.*SizeY)./((2*SizeX-1).*(2*SizeY-1))  .* abs(Freq2DBack.*SizeX.*SizeY);
VARErrBackBR   = VARErrBackBR./(SizeX.*SizeY).^2;
VARErrBackBR   = sum(VARErrBackBR  ,3)./size(Back,3).^2;
Freq2DBack     = sum(Freq2DBack,3)./size(Back,3);

Freq2DBack(1,1)  = Freq2DBack(1,1) - ExpBack.*BRThermCountRate;
VARErrBackBR(1,1)= VARErrBackBR(1,1) + (ExpBack.*ErrBRThermCountRate).^2;

Corr2DBackBR     = fftshift(Freq2DBack);
VARErrBackBR     = fftshift(VARErrBackBR);

F2D             = zeros(size(Corr2DBackBR));
F2D(SizeY-EndInd:SizeY+EndInd,SizeX-EndInd:SizeX+EndInd) = Corr2DBackBR(SizeY-EndInd:SizeY+EndInd,SizeX-EndInd:SizeX+EndInd);
Corr2DBackBR    = F2D;

figure;
imagesc(xx,yy,Corr2DBackBR(SizeY+Ind1Y:SizeY+Ind2Y,SizeX+Ind1X:SizeX+Ind2X)./max(Corr2DBackBR,[],'all'));
title('Background BR')
axis equal
xlim([-10,10]);
ylim([-10,10]);
ylabel('Vertical Lag n')
xlabel('Horizontal Lag m')
caxis([-0.1,1])
set(gca,'FontSize', 18)
colorbar;

[BRFitBinX,BRFitBinY,BRFitBinXY,BRErrBinX,BRErrBinY,BRErrBinXY,BRFitFacBinX,BRFitFacBinY,BRFitFacBinXY,BRErrFacBinX,BRErrFacBinY,BRErrFacBinXY,BRFacX,BRFacY,BRFacXY,~,~,~] = GetCoeffs(Corr2DBackBR,VARErrBackBR,SizeX,SizeY);

save('DetectorDevelopement.mat','BRFitBinX','BRFitBinY','BRFitBinXY','BRFitFacBinX','BRFitFacBinY','BRFitFacBinXY','BRFacX','BRFacY','BRFacXY','BRErrBinX','BRErrBinY','BRErrBinXY','BRErrFacBinX','BRErrFacBinY','BRErrFacBinXY',"-append")

%% Plot Results for Read-out Noise
EndInd = 10;
N      = 0:1:EndInd;
M      = 0:1:EndInd;

Corr2DBackTL = Corr2DBackTL./Corr2DBackTL(SizeY,SizeX);
Corr2DBackTR = Corr2DBackTR./Corr2DBackTR(SizeY,SizeX);
Corr2DBackBL = Corr2DBackBL./Corr2DBackBL(SizeY,SizeX);
Corr2DBackBR = Corr2DBackBR./Corr2DBackBR(SizeY,SizeX);

VARErrBackTL = sqrt(VARErrBackTL./Corr2DBackTL(SizeY,SizeX).^2 + VARErrBackTL(SizeY,SizeX).*Corr2DBackTL.^2./Corr2DBackTL(SizeY,SizeX).^4);
VARErrBackTR = sqrt(VARErrBackTR./Corr2DBackTR(SizeY,SizeX).^2 + VARErrBackTR(SizeY,SizeX).*Corr2DBackTR.^2./Corr2DBackTR(SizeY,SizeX).^4);
VARErrBackBL = sqrt(VARErrBackBL./Corr2DBackBL(SizeY,SizeX).^2 + VARErrBackBL(SizeY,SizeX).*Corr2DBackBL.^2./Corr2DBackBL(SizeY,SizeX).^4);
VARErrBackBR = sqrt(VARErrBackBR./Corr2DBackBR(SizeY,SizeX).^2 + VARErrBackBR(SizeY,SizeX).*Corr2DBackBR.^2./Corr2DBackBR(SizeY,SizeX).^4);

VARErrBackTL(SizeY,SizeX) = 0;
VARErrBackTR(SizeY,SizeX) = 0;
VARErrBackBL(SizeY,SizeX) = 0;
VARErrBackBR(SizeY,SizeX) = 0;

figure;
yline(0,'LineWidth',2,'Color','k','HandleVisibility','off')
hold on
errorbar(N,Corr2DBackTL(SizeY:SizeY+EndInd,SizeX),VARErrBackTL(SizeY:SizeY+EndInd,SizeX),'o','Color','r','MarkerSize',8,'LineStyle','none','LineWidth',1)
errorbar(N,Corr2DBackTR(SizeY:SizeY+EndInd,SizeX),VARErrBackTR(SizeY:SizeY+EndInd,SizeX),'o','Color','b','MarkerSize',8,'LineStyle','none','LineWidth',1)
errorbar(N,Corr2DBackBL(SizeY:SizeY+EndInd,SizeX),VARErrBackBL(SizeY:SizeY+EndInd,SizeX),'o','Color','g','MarkerSize',8,'LineStyle','none','LineWidth',1)
errorbar(N,Corr2DBackBR(SizeY:SizeY+EndInd,SizeX),VARErrBackBR(SizeY:SizeY+EndInd,SizeX),'o','Color',"#EDB120",'MarkerSize',8,'LineStyle','none','LineWidth',1)
xlim([0,10])
ylabel('\rho_{0,n}')
xlabel('Vertical Lag n')
legend('Q1','Q2','Q3','Q4')
set(gca,'FontSize', 18)

figure;
yline(0,'LineWidth',2,'Color','k','HandleVisibility','off')
hold on
errorbar(M,Corr2DBackTL(SizeY,SizeX:SizeX+EndInd),VARErrBackTL(SizeY,SizeX:SizeX+EndInd),'o','Color','r','MarkerSize',8,'LineStyle','none','LineWidth',1)
errorbar(M,Corr2DBackTR(SizeY,SizeX:SizeX+EndInd),VARErrBackTR(SizeY,SizeX:SizeX+EndInd),'o','Color','b','MarkerSize',8,'LineStyle','none','LineWidth',1)
errorbar(M,Corr2DBackBL(SizeY,SizeX:SizeX+EndInd),VARErrBackBL(SizeY,SizeX:SizeX+EndInd),'o','Color','g','MarkerSize',8,'LineStyle','none','LineWidth',1)
errorbar(M,Corr2DBackBR(SizeY,SizeX:SizeX+EndInd),VARErrBackBR(SizeY,SizeX:SizeX+EndInd),'o','Color',"#EDB120",'MarkerSize',8,'LineStyle','none','LineWidth',1)
ylabel('\rho_{m,0}')
xlabel('Horizontal Lag m')
legend('Q1','Q2','Q3','Q4')
set(gca,'FontSize', 18)
xlim([0,10])

figure;
shadedErrorBar(BinX,TLFitBinX,TLErrBinX,'lineProps',{'Color','r','LineWidth',2});
hold on
shadedErrorBar(BinX,TRFitBinX,TRErrBinX,'lineProps',{'Color','b','LineWidth',2});
shadedErrorBar(BinX,BLFitBinX,BLErrBinX,'lineProps',{'Color','g','LineWidth',2});
shadedErrorBar(BinX,BRFitBinX,BRErrBinX,'lineProps',{'Color',"#EDB120",'LineWidth',2});
title('Read-out BinX')
legend('Q1','Q2','Q3','Q4','Location','northwest')
set(gca,'FontSize', 18)

figure;
shadedErrorBar(BinY,TLFitBinY,TLErrBinY,'lineProps',{'Color','r','LineWidth',2});
hold on
shadedErrorBar(BinY,TRFitBinY,TRErrBinY,'lineProps',{'Color','b','LineWidth',2});
shadedErrorBar(BinY,BLFitBinY,BLErrBinY,'lineProps',{'Color','g','LineWidth',2});
shadedErrorBar(BinY,BRFitBinY,BRErrBinY,'lineProps',{'Color',"#EDB120",'LineWidth',2});
title('Read-out BinY')
legend('Q1','Q2','Q3','Q4','Location','northwest')
set(gca,'FontSize', 18)

figure;
shadedErrorBar(BinXY,TLFitBinXY,TLErrBinXY,'lineProps',{'Color','r','LineWidth',2});
hold on
shadedErrorBar(BinXY,TRFitBinXY,TRErrBinXY,'lineProps',{'Color','b','LineWidth',2});
shadedErrorBar(BinXY,BLFitBinXY,BLErrBinXY,'lineProps',{'Color','g','LineWidth',2});
shadedErrorBar(BinXY,BRFitBinXY,BRErrBinXY,'lineProps',{'Color',"#EDB120",'LineWidth',2});
title('Read-out BinXY')
legend('Q1','Q2','Q3','Q4','Location','northwest')
set(gca,'FontSize', 18)

figure;
shadedErrorBar(BinX,TLFitFacBinX,TLErrFacBinX,'lineProps',{'Color','r','LineWidth',2});
hold on
shadedErrorBar(BinX,TRFitFacBinX,TRErrFacBinX,'lineProps',{'Color','b','LineWidth',2});
shadedErrorBar(BinX,BLFitFacBinX,BLErrFacBinX,'lineProps',{'Color','g','LineWidth',2});
shadedErrorBar(BinX,BRFitFacBinX,BRErrFacBinX,'lineProps',{'Color',"#EDB120",'LineWidth',2});
title('Measured Read-out BinX')
legend('Q1','Q2','Q3','Q4','Location','northwest')
set(gca,'FontSize', 18)

figure;
shadedErrorBar(BinY,TLFitFacBinY,TLErrFacBinY,'lineProps',{'Color','r','LineWidth',2});
hold on
shadedErrorBar(BinY,TRFitFacBinY,TRErrFacBinY,'lineProps',{'Color','b','LineWidth',2});
shadedErrorBar(BinY,BLFitFacBinY,BLErrFacBinY,'lineProps',{'Color','g','LineWidth',2});
shadedErrorBar(BinY,BRFitFacBinY,BRErrFacBinY,'lineProps',{'Color',"#EDB120",'LineWidth',2});
title('Measured Read-out BinY')
legend('Q1','Q2','Q3','Q4','Location','northwest')
set(gca,'FontSize', 18)

figure;
shadedErrorBar(BinXY,TLFitFacBinXY,TLErrFacBinXY,'lineProps',{'Color','r','LineWidth',2});
hold on
shadedErrorBar(BinXY,TRFitFacBinXY,TRErrFacBinXY,'lineProps',{'Color','b','LineWidth',2});
shadedErrorBar(BinXY,BLFitFacBinXY,BLErrFacBinXY,'lineProps',{'Color','g','LineWidth',2});
shadedErrorBar(BinXY,BRFitFacBinXY,BRErrFacBinXY,'lineProps',{'Color',"#EDB120",'LineWidth',2});
title('Measured Read-out BinXY')
legend('Q1','Q2','Q3','Q4','Location','northwest')
set(gca,'FontSize', 18)

%% TLB
Mean      =  [MeanTopLeft,MeanTopLeft(:,1:end-1,:)];

Freq2DMean = zeros([2.*SizeY-1,2.*SizeX-1,size(Mean,3)]);
for i=1:size(Mean,3)
    Freq2DMean(:,:,i) = ifftn(abs(fftn(Mean(:,:,i)  - mean(Mean(:,:,i),'all'),[2.*SizeY-1,2.*SizeX-1])).^2./((2*SizeX-1).*SizeY),[2.*SizeY-1,2.*SizeX-1]);
end

VARMean        = tinv(0.95,SizeY).^2 .*(2 .*Freq2DMean(1,1,:).^2./(SizeY-1));
VARErrMean     = 4.*VARMean .* ((2.*SizeX-1).*SizeY)./((2*SizeX-1).*(2*SizeY-1))  .* abs(Freq2DMean.*(2*SizeX-1).*SizeY);
VARErrMean     = VARErrMean./SizeY.^2;
VARErrMean     = sum(VARErrMean  ,3)./size(Mean,3).^2;
Freq2DMean     = sum(Freq2DMean,3)./size(Mean,3);

Corr2DMeanTLB     = fftshift(Freq2DMean);
VARErrMeanTLB     = fftshift(VARErrMean);

F2D             = zeros(size(Corr2DMeanTLB));
F2D(SizeY-EndInd:SizeY+EndInd,:) = Corr2DMeanTLB(SizeY-EndInd:SizeY+EndInd,:);
Corr2DMeanTLB    = F2D;

figure;
imagesc(xx,yy,Corr2DMeanTLB(SizeY+Ind1Y:SizeY+Ind2Y,SizeX+Ind1X:SizeX+Ind2X)./max(Corr2DMeanTLB,[],'all'));
title('Background TLB')
axis equal
xlim([-10,10]);
ylim([-10,10]);
ylabel('Vertical Lag n')
xlabel('Horizontal Lag m')
caxis([-0.1,1])
set(gca,'FontSize', 18)
colorbar;

[TLBFitBinX,TLBFitBinY,TLBFitBinXY,TLBErrBinX,TLBErrBinY,TLBErrBinXY,TLBFitFacBinX,TLBFitFacBinY,TLBFitFacBinXY,TLBErrFacBinX,TLBErrFacBinY,TLBErrFacBinXY,TLBFacX,TLBFacY,TLBFacXY,~,~,~] = GetCoeffs(Corr2DMeanTLB,VARErrMeanTLB,SizeX,SizeY);

save('DetectorDevelopement.mat','TLBFitBinX','TLBFitBinY','TLBFitBinXY','TLBFitFacBinX','TLBFitFacBinY','TLBFitFacBinXY','TLBFacX','TLBFacY','TLBFacXY','TLBErrBinX','TLBErrBinY','TLBErrBinXY','TLBErrFacBinX','TLBErrFacBinY','TLBErrFacBinXY',"-append")

%% TRB
Mean      =  [MeanTopRight,MeanTopRight(:,1:end-1,:)];

Freq2DMean = zeros([2.*SizeY-1,2.*SizeX-1,size(Mean,3)]);
for i=1:size(Mean,3)
    Freq2DMean(:,:,i) = ifftn(abs(fftn(Mean(:,:,i)  - mean(Mean(:,:,i),'all'),[2.*SizeY-1,2.*SizeX-1])).^2./((2*SizeX-1).*SizeY),[2.*SizeY-1,2.*SizeX-1]);
end

VARMean        = tinv(0.95,SizeY).^2 .*(2 .*Freq2DMean(1,1,:).^2./(SizeY-1));
VARErrMean     = 4.*VARMean .* ((2.*SizeX-1).*SizeY)./((2*SizeX-1).*(2*SizeY-1))  .* abs(Freq2DMean.*(2*SizeX-1).*SizeY);
VARErrMean     = VARErrMean./SizeY.^2;
VARErrMean     = sum(VARErrMean  ,3)./size(Mean,3).^2;
Freq2DMean     = sum(Freq2DMean,3)./size(Mean,3);

Corr2DMeanTRB     = fftshift(Freq2DMean);
VARErrMeanTRB     = fftshift(VARErrMean);

F2D             = zeros(size(Corr2DMeanTRB));
F2D(SizeY-EndInd:SizeY+EndInd,:) = Corr2DMeanTRB(SizeY-EndInd:SizeY+EndInd,:);
Corr2DMeanTRB    = F2D;

figure;
imagesc(xx,yy,Corr2DMeanTRB(SizeY+Ind1Y:SizeY+Ind2Y,SizeX+Ind1X:SizeX+Ind2X)./max(Corr2DMeanTRB,[],'all'));
title('Background TRB')
axis equal
xlim([-10,10]);
ylim([-10,10]);
ylabel('Vertical Lag n')
xlabel('Horizontal Lag m')
caxis([-0.1,1])
set(gca,'FontSize', 18)
colorbar;

[TRBFitBinX,TRBFitBinY,TRBFitBinXY,TRBErrBinX,TRBErrBinY,TRBErrBinXY,TRBFitFacBinX,TRBFitFacBinY,TRBFitFacBinXY,TRBErrFacBinX,TRBErrFacBinY,TRBErrFacBinXY,TRBFacX,TRBFacY,TRBFacXY,~,~,~] = GetCoeffs(Corr2DMeanTRB,VARErrMeanTRB,SizeX,SizeY);

save('DetectorDevelopement.mat','TRBFitBinX','TRBFitBinY','TRBFitBinXY','TRBFitFacBinX','TRBFitFacBinY','TRBFitFacBinXY','TRBFacX','TRBFacY','TRBFacXY','TRBErrBinX','TRBErrBinY','TRBErrBinXY','TRBErrFacBinX','TRBErrFacBinY','TRBErrFacBinXY',"-append")

%% BLB
Mean      =  [MeanBottomLeft,MeanBottomLeft(:,1:end-1,:)];

Freq2DMean = zeros([2.*SizeY-1,2.*SizeX-1,size(Mean,3)]);
for i=1:size(Mean,3)
    Freq2DMean(:,:,i) = ifftn(abs(fftn(Mean(:,:,i)  - mean(Mean(:,:,i),'all'),[2.*SizeY-1,2.*SizeX-1])).^2./((2*SizeX-1).*SizeY),[2.*SizeY-1,2.*SizeX-1]);
end

VARMean        = tinv(0.95,SizeY).^2 .*(2 .*Freq2DMean(1,1,:).^2./(SizeY-1));
VARErrMean     = 4.*VARMean .* ((2.*SizeX-1).*SizeY)./((2*SizeX-1).*(2*SizeY-1))  .* abs(Freq2DMean.*(2*SizeX-1).*SizeY);
VARErrMean     = VARErrMean./SizeY.^2;
VARErrMean     = sum(VARErrMean  ,3)./size(Mean,3).^2;
Freq2DMean     = sum(Freq2DMean,3)./size(Mean,3);

Corr2DMeanBLB     = fftshift(Freq2DMean);
VARErrMeanBLB     = fftshift(VARErrMean);

F2D             = zeros(size(Corr2DMeanBLB));
F2D(SizeY-EndInd:SizeY+EndInd,:) = Corr2DMeanBLB(SizeY-EndInd:SizeY+EndInd,:);
Corr2DMeanBLB    = F2D;

figure;
imagesc(xx,yy,Corr2DMeanBLB(SizeY+Ind1Y:SizeY+Ind2Y,SizeX+Ind1X:SizeX+Ind2X)./max(Corr2DMeanBLB,[],'all'));
title('Background BLB')
axis equal
xlim([-10,10]);
ylim([-10,10]);
ylabel('Vertical Lag n')
xlabel('Horizontal Lag m')
caxis([-0.1,1])
set(gca,'FontSize', 18)
colorbar;

[BLBFitBinX,BLBFitBinY,BLBFitBinXY,BLBErrBinX,BLBErrBinY,BLBErrBinXY,BLBFitFacBinX,BLBFitFacBinY,BLBFitFacBinXY,BLBErrFacBinX,BLBErrFacBinY,BLBErrFacBinXY,BLBFacX,BLBFacY,BLBFacXY,~,~,~] = GetCoeffs(Corr2DMeanBLB,VARErrMeanBLB,SizeX,SizeY);

save('DetectorDevelopement.mat','BLBFitBinX','BLBFitBinY','BLBFitBinXY','BLBFitFacBinX','BLBFitFacBinY','BLBFitFacBinXY','BLBFacX','BLBFacY','BLBFacXY','BLBErrBinX','BLBErrBinY','BLBErrBinXY','BLBErrFacBinX','BLBErrFacBinY','BLBErrFacBinXY',"-append")

%% BRB
Mean      =  [MeanBottomRight,MeanBottomRight(:,1:end-1,:)];

Freq2DMean = zeros([2.*SizeY-1,2.*SizeX-1,size(Mean,3)]);
for i=1:size(Mean,3)
    Freq2DMean(:,:,i) = ifftn(abs(fftn(Mean(:,:,i)  - mean(Mean(:,:,i),'all'),[2.*SizeY-1,2.*SizeX-1])).^2./((2*SizeX-1).*SizeY),[2.*SizeY-1,2.*SizeX-1]);
end

VARMean        = tinv(0.95,SizeY).^2 .*(2 .*Freq2DMean(1,1,:).^2./(SizeY-1));
VARErrMean     = 4.*VARMean .* ((2.*SizeX-1).*SizeY)./((2*SizeX-1).*(2*SizeY-1))  .* abs(Freq2DMean.*(2*SizeX-1).*SizeY);
VARErrMean     = VARErrMean./SizeY.^2;
VARErrMean     = sum(VARErrMean  ,3)./size(Mean,3).^2;
Freq2DMean     = sum(Freq2DMean,3)./size(Mean,3);

Corr2DMeanBRB   = fftshift(Freq2DMean);
VARErrMeanBRB   = fftshift(VARErrMean);

F2D             = zeros(size(Corr2DMeanBRB));
F2D(SizeY-EndInd:SizeY+EndInd,:) = Corr2DMeanBRB(SizeY-EndInd:SizeY+EndInd,:);
Corr2DMeanBRB    = F2D;


figure;
imagesc(xx,yy,Corr2DMeanBRB(SizeY+Ind1Y:SizeY+Ind2Y,SizeX+Ind1X:SizeX+Ind2X)./max(Corr2DMeanBRB,[],'all'));
title('Background BRB')
axis equal
xlim([-10,10]);
ylim([-10,10]);
ylabel('Vertical Lag n')
xlabel('Horizontal Lag m')
caxis([-0.1,1])
set(gca,'FontSize', 18)
colorbar;

[BRBFitBinX,BRBFitBinY,BRBFitBinXY,BRBErrBinX,BRBErrBinY,BRBErrBinXY,BRBFitFacBinX,BRBFitFacBinY,BRBFitFacBinXY,BRBErrFacBinX,BRBErrFacBinY,BRBErrFacBinXY,BRBFacX,BRBFacY,BRBFacXY,~,~,~] = GetCoeffs(Corr2DMeanBRB,VARErrMeanBRB,SizeX,SizeY);

save('DetectorDevelopement.mat','BRBFitBinX','BRBFitBinY','BRBFitBinXY','BRBFitFacBinX','BRBFitFacBinY','BRBFitFacBinXY','BRBFacX','BRBFacY','BRBFacXY','BRBErrBinX','BRBErrBinY','BRBErrBinXY','BRBErrFacBinX','BRBErrFacBinY','BRBErrFacBinXY',"-append")


%% Plot Results for Read-out Noise

Corr2DMeanTLB = Corr2DMeanTLB./max(Corr2DMeanTLB,[],'all');
Corr2DMeanTRB = Corr2DMeanTRB./max(Corr2DMeanTRB,[],'all');
Corr2DMeanBLB = Corr2DMeanBLB./max(Corr2DMeanBLB,[],'all');
Corr2DMeanBRB = Corr2DMeanBRB./max(Corr2DMeanBRB,[],'all');

VARErrMeanTLB = sqrt(VARErrMeanTLB./max(Corr2DMeanTLB,[],'all').^2 + VARErrMeanTLB(SizeY,SizeX).*Corr2DMeanTLB.^2./Corr2DMeanTLB(SizeY,SizeX).^4);
VARErrMeanTRB = sqrt(VARErrMeanTRB./max(Corr2DMeanTRB,[],'all').^2 + VARErrMeanTRB(SizeY,SizeX).*Corr2DMeanTRB.^2./Corr2DMeanTRB(SizeY,SizeX).^4);
VARErrMeanBLB = sqrt(VARErrMeanBLB./max(Corr2DMeanBLB,[],'all').^2 + VARErrMeanBLB(SizeY,SizeX).*Corr2DMeanBLB.^2./Corr2DMeanBLB(SizeY,SizeX).^4);
VARErrMeanBRB = sqrt(VARErrMeanBRB./max(Corr2DMeanBRB,[],'all').^2 + VARErrMeanBRB(SizeY,SizeX).*Corr2DMeanBRB.^2./Corr2DMeanBRB(SizeY,SizeX).^4);

VARErrMeanTLB(SizeY,SizeX) = 0;
VARErrMeanTRB(SizeY,SizeX) = 0;
VARErrMeanBLB(SizeY,SizeX) = 0;
VARErrMeanBRB(SizeY,SizeX) = 0;

figure;
yline(0,'LineWidth',2,'Color','k','HandleVisibility','off')
hold on
errorbar(N,Corr2DMeanTLB(SizeY:SizeY+EndInd,SizeX),VARErrMeanTLB(SizeY:SizeY+EndInd,SizeX),'o','Color','r','MarkerSize',8,'LineStyle','none','LineWidth',1)
errorbar(N,Corr2DMeanTRB(SizeY:SizeY+EndInd,SizeX),VARErrMeanTRB(SizeY:SizeY+EndInd,SizeX),'o','Color','b','MarkerSize',8,'LineStyle','none','LineWidth',1)
errorbar(N,Corr2DMeanBLB(SizeY:SizeY+EndInd,SizeX),VARErrMeanBLB(SizeY:SizeY+EndInd,SizeX),'o','Color','g','MarkerSize',8,'LineStyle','none','LineWidth',1)
errorbar(N,Corr2DMeanBRB(SizeY:SizeY+EndInd,SizeX),VARErrMeanBRB(SizeY:SizeY+EndInd,SizeX),'o','Color',"#EDB120",'MarkerSize',8,'LineStyle','none','LineWidth',1)
ylabel('\rho_{0,n}')
xlabel('Vertical Lag n')
legend('Q1','Q2','Q3','Q4')
set(gca,'FontSize', 18)
xlim([0,10])

figure;
shadedErrorBar(BinX,TLBFitBinX,TLBErrBinX,'lineProps',{'Color','r','LineWidth',2});
hold on
shadedErrorBar(BinX,TRBFitBinX,TRBErrBinX,'lineProps',{'Color','b','LineWidth',2});
shadedErrorBar(BinX,BLBFitBinX,BLBErrBinX,'lineProps',{'Color','g','LineWidth',2});
shadedErrorBar(BinX,BRBFitBinX,BRBErrBinX,'lineProps',{'Color',"#EDB120",'LineWidth',2});
title('Bias Noise BinX')
legend('Q1','Q2','Q3','Q4','Location','northwest')
set(gca,'FontSize', 18)

figure;
shadedErrorBar(BinY,TLBFitBinY,TLBErrBinY,'lineProps',{'Color','r','LineWidth',2});
hold on
shadedErrorBar(BinY,TRBFitBinY,TRBErrBinY,'lineProps',{'Color','b','LineWidth',2});
shadedErrorBar(BinY,BLBFitBinY,BLBErrBinY,'lineProps',{'Color','g','LineWidth',2});
shadedErrorBar(BinY,BRBFitBinY,BRBErrBinY,'lineProps',{'Color',"#EDB120",'LineWidth',2});
title('Bias Noise BinY')
legend('Q1','Q2','Q3','Q4','Location','northwest')
set(gca,'FontSize', 18)

figure;
shadedErrorBar(BinXY,TLBFitBinXY,TLBErrBinXY,'lineProps',{'Color','r','LineWidth',2});
hold on
shadedErrorBar(BinXY,TRBFitBinXY,TRBErrBinXY,'lineProps',{'Color','b','LineWidth',2});
shadedErrorBar(BinXY,BLBFitBinXY,BLBErrBinXY,'lineProps',{'Color','g','LineWidth',2});
shadedErrorBar(BinXY,BRBFitBinXY,BRBErrBinXY,'lineProps',{'Color',"#EDB120",'LineWidth',2});
title('Bias Noise BinXY')
legend('Q1','Q2','Q3','Q4','Location','northwest')
set(gca,'FontSize', 18)

figure;
shadedErrorBar(BinX,TLBFitFacBinX,TLBErrFacBinX,'lineProps',{'Color','r','LineWidth',2});
hold on
shadedErrorBar(BinX,TRBFitFacBinX,TRBErrFacBinX,'lineProps',{'Color','b','LineWidth',2});
shadedErrorBar(BinX,BLBFitFacBinX,BLBErrFacBinX,'lineProps',{'Color','g','LineWidth',2});
shadedErrorBar(BinX,BRBFitFacBinX,BRBErrFacBinX,'lineProps',{'Color',"#EDB120",'LineWidth',2});
title('Measured Bias Noise BinX')
legend('Q1','Q2','Q3','Q4','Location','northwest')
set(gca,'FontSize', 18)

figure;
shadedErrorBar(BinY,TLBFitFacBinY,TLBErrFacBinY,'lineProps',{'Color','r','LineWidth',2});
hold on
shadedErrorBar(BinY,TRBFitFacBinY,TRBErrFacBinY,'lineProps',{'Color','b','LineWidth',2});
shadedErrorBar(BinY,BLBFitFacBinY,BLBErrFacBinY,'lineProps',{'Color','g','LineWidth',2});
shadedErrorBar(BinY,BRBFitFacBinY,BRBErrFacBinY,'lineProps',{'Color',"#EDB120",'LineWidth',2});
title('Measured Bias Noise BinY')
legend('Q1','Q2','Q3','Q4','Location','northwest')
set(gca,'FontSize', 18)

figure;
shadedErrorBar(BinXY,TLBFitFacBinXY,TLBErrFacBinXY,'lineProps',{'Color','r','LineWidth',2});
hold on
shadedErrorBar(BinXY,TRBFitFacBinXY,TRBErrFacBinXY,'lineProps',{'Color','b','LineWidth',2});
shadedErrorBar(BinXY,BLBFitFacBinXY,BLBErrFacBinXY,'lineProps',{'Color','g','LineWidth',2});
shadedErrorBar(BinXY,BRBFitFacBinXY,BRBErrFacBinXY,'lineProps',{'Color',"#EDB120",'LineWidth',2});
title('Measured Bias Noise BinXY')
legend('Q1','Q2','Q3','Q4','Location','northwest')
set(gca,'FontSize', 18)

end

function [FitBinX,FitBinY,FitBinXY,ErrBinX,ErrBinY,ErrBinXY,FitFacBinX,FitFacBinY,FitFacBinXY,ErrFacBinX,ErrFacBinY,ErrFacBinXY,FacX,FacY,FacXY,BinX,BinY,BinXY] = GetCoeffs(Corr2DBack,VARCoeffs,SizeX,SizeY)

%% Diagonals
VARCoeffsD = zeros(size(VARCoeffs));

for i=1:size(VARCoeffs,2)
    VARCoeffsD(i,i) = VARCoeffs(i,i);
    VARCoeffs(i,i) = 0;
end

BinX      = linspace(1,SizeX,SizeX);
BinY      = BinX;
BinXY     = BinX;

FitBinX   = zeros([1,size(BinX,2)]);
FitBinY   = zeros([1,size(BinX,2)]);
FitBinXY  = zeros([1,size(BinX,2)]);

ErrBinX   = zeros([1,size(BinX,2)]);
ErrBinY   = zeros([1,size(BinX,2)]);
ErrBinXY  = zeros([1,size(BinX,2)]);

FacX      = zeros([1,size(BinX,2)]);
FacY      = zeros([1,size(BinX,2)]);
FacXY     = zeros([1,size(BinX,2)]);

ErrFacX   = zeros([1,size(BinX,2)]);
ErrFacY   = zeros([1,size(BinX,2)]);
ErrFacXY  = zeros([1,size(BinX,2)]);

Coeffs    = Corr2DBack;

SizeImg                = SizeX;
WaitTics               = size(BinX,2);
Wait                   = parfor_wait(WaitTics, 'Waitbar', true,'ReportInterval',1);

parfor i=1:size(BinX,2)
    SizeBinImg     = floor(SizeImg./BinX(1,i));
    if i==1
        varcoeffs      = 2.*VARCoeffs + VARCoeffsD;
        
        [FitBinX(1,i),ErrBinX(1,i),FacX(1,i),ErrFacX(1,i)] = NewDist(Coeffs,varcoeffs,SizeImg,SizeImg);
        
        FitBinY(1,i)   = FitBinX(1,i);
        FitBinXY(1,i)  = FitBinX(1,i);
        
        ErrBinY(1,i)   = ErrBinX(1,i);
        ErrBinXY(1,i)  = ErrBinX(1,i);
       
        FacY(1,i)      = FacX(1,i);
        ErrFacY(1,i)   = ErrFacX(1,i);
        
        FacXY(1,i)     = FacX(1,i);
        ErrFacXY(1,i)  = ErrFacX(1,i);
        
        disp(['Beta Corr Factor: ',num2str(FacX(1,i),10)])
        
    else
        
        NewCoeffsX      = AddCoeffs(      Coeffs ,BinX(1,i),2);
        NewVARCoeffsX   = AddVARCoeffs(VARCoeffs ,BinX(1,i),2);
        NewVARCoeffsXD  = AddVARCoeffs(VARCoeffsD,BinX(1,i),2); 
        
        NewCoeffsY      = AddCoeffs(      Coeffs ,BinY(1,i),1);
        NewVARCoeffsY   = AddVARCoeffs(VARCoeffs ,BinY(1,i),1);
        NewVARCoeffsYD  = AddVARCoeffs(VARCoeffsD,BinY(1,i),1);

        NewCoeffsXY      = AddCoeffs(      NewCoeffsY ,BinY(1,i),2);
        NewVARCoeffsXY   = AddVARCoeffs(NewVARCoeffsY ,BinY(1,i),2);
        NewVARCoeffsXYD  = AddVARCoeffs(NewVARCoeffsYD,BinY(1,i),2);
        
        NewVARCoeffsX    = 2.*NewVARCoeffsX  + NewVARCoeffsXD;
        NewVARCoeffsY    = 2.*NewVARCoeffsY  + NewVARCoeffsYD;
        NewVARCoeffsXY   = 2.*NewVARCoeffsXY + NewVARCoeffsXYD;
        
        %% Calculate Factors
        
        [FitBinX(1,i) ,ErrBinX(1,i) ,FacX(1,i) ,ErrFacX(1,i) ] = NewDist(NewCoeffsX ,NewVARCoeffsX ,SizeBinImg,SizeImg   );
        [FitBinY(1,i) ,ErrBinY(1,i) ,FacY(1,i) ,ErrFacY(1,i) ] = NewDist(NewCoeffsY ,NewVARCoeffsY ,SizeImg   ,SizeBinImg);
        [FitBinXY(1,i),ErrBinXY(1,i),FacXY(1,i),ErrFacXY(1,i)] = NewDist(NewCoeffsXY,NewVARCoeffsXY,SizeBinImg,SizeBinImg);

    end
    Wait.Send;
end

ErrFacBinX  = sqrt(ErrBinX.^2  .*FacX.^2   + ErrFacX.^2  .*FitBinX.^2 );
ErrFacBinY  = sqrt(ErrBinY.^2  .*FacY.^2   + ErrFacY.^2  .*FitBinY.^2 );
ErrFacBinXY = sqrt(ErrBinXY.^2 .*FacXY.^2  + ErrFacXY.^2 .*FitBinXY.^2);

FitFacBinX   = FitBinX .*FacX;
FitFacBinY   = FitBinY .*FacY;
FitFacBinXY  = FitBinXY.*FacXY;

Wait.Destroy;

clearvars -except  FitBinX FitBinY FitBinXY  ErrBinX ErrBinY ErrBinXY  FitFacBinX FitFacBinY FitFacBinXY  ErrFacBinX ErrFacBinY ErrFacBinXY  FacX FacY FacXY  BinX BinY BinXY
end


function [Sig1,Sig2] = SortInt(Sig)
Mean       = reshape(mean(mean(Sig,1),2),[size(Sig,3),1]);
Sig1       = [];
Sig2       = [];
a          = size(Sig,3);
while a>1
    Img         = Sig(:,:,a);
    m           = Mean(a,1);
    Sig(:,:,a)  = [];
    Mean(a,:)   = [];
    Ind         = knnsearch(Mean,m);
    Sig1        = cat(3,Sig1,Img);
    Sig2        = cat(3,Sig2,Sig(:,:,Ind));
    Mean(Ind,:) = [];
    Sig(:,:,Ind)= [];
    a           = size(Sig,3);
end

Sig  = Sig1-Sig2;
Sum  = mean(sum(Sig,3),'all');
PrevInd = 0; 
while Sum~=0
    Mean  = 2.*reshape(mean(mean(Sig,1),2),[size(Sig,3),1]);
    Ind   = knnsearch(2.*Mean,Sum);
    if abs(Sum) > abs(Sum - mean(Sig(:,:,Ind),'all')) && ~(Ind==PrevInd)
        sig1  = Sig1(:,:,Ind);
        sig2  = Sig2(:,:,Ind);
        Sig1(:,:,Ind) = sig2;
        Sig2(:,:,Ind) = sig1;
    else
        break
    end
    Sig   = Sig1-Sig2;
    Sum   = mean(sum(Sig,3),'all');
    PrevInd = Ind;
end

SSig1 = sum(Sig1,3);
SSig2 = sum(Sig2,3);

if mean(SSig2,'all')>mean(SSig1,'all')
    Sig  = Sig1;
    Sig1 = Sig2;
    Sig2 = Sig;
end

clearvars -except Sig1 Sig2
end

function NewCoeffs = AddCoeffs(Coeffs,Bin,Dir)

SizeImgX    = (size(Coeffs,2)+1)/2;
SizeImgY    = (size(Coeffs,1)+1)/2;

Lin         = 1:Bin;
InvLin      = fliplr(Lin);
Lin         = [Lin,InvLin(2:end)];

if Dir==2
    SizeBinImg  = floor(SizeImgX/Bin);
    SizeImgXNew = SizeBinImg*Bin;
    Diff        = SizeImgX - SizeImgXNew;
    Coeffs      = Coeffs(:,1+Diff:end-Diff);

    NewCoeffs   = zeros([2*SizeImgY-1,2*SizeBinImg-1]);
    
    for i = -SizeBinImg +1 : SizeBinImg - 1
        NewCoeffs(:,SizeBinImg + i) = sum( Lin.*Coeffs(:,SizeImgXNew+Bin*i-Bin+1:SizeImgXNew+Bin*i+Bin-1),Dir);  
    end
else
    Lin         = Lin';
    SizeBinImg  = floor(SizeImgY/Bin);
    SizeImgYNew = SizeBinImg*Bin;
    Diff        = SizeImgY - SizeImgYNew;
    Coeffs      = Coeffs(1+Diff:end-Diff,:);
    NewCoeffs   = zeros([2*SizeBinImg-1,2*SizeImgY-1]);

    for i = -SizeBinImg +1 : SizeBinImg - 1
        NewCoeffs(SizeBinImg + i,:) = sum( Lin.*Coeffs(SizeImgYNew+Bin*i-Bin+1:SizeImgYNew+Bin*i+Bin-1,:),Dir);  
    end
end
clearvars -except NewCoeffs
end

function NewVARCoeffs = AddVARCoeffs(VARCoeffs,Bin,Dir)

SizeImgX    = (size(VARCoeffs,2)+1)/2;
SizeImgY    = (size(VARCoeffs,1)+1)/2;

Lin         = 1:Bin;
InvLin      = fliplr(Lin);
Lin         = [Lin,InvLin(2:end)];
Lin         = Lin.^2;

if Dir==2
    SizeBinImg   = floor(SizeImgX/Bin);
    SizeImgXNew  = SizeBinImg*Bin;
    Diff         = SizeImgX - SizeImgXNew;
    VARCoeffs    = VARCoeffs(:,1+Diff:end-Diff);
    NewVARCoeffs = zeros([2*SizeImgY-1,2*SizeBinImg-1]);
    
    for i = -SizeBinImg +1 : SizeBinImg - 1
        NewVARCoeffs(:,SizeBinImg + i) = sum(Lin.*VARCoeffs(:,SizeImgXNew+Bin*i-Bin+1:SizeImgXNew+ Bin*i+Bin-1),Dir);  
    end
else
    Lin          = Lin';
    SizeBinImg   = floor(SizeImgY/Bin);
    SizeImgYNew  = SizeBinImg*Bin;
    Diff         = SizeImgY - SizeImgYNew;
    VARCoeffs    = VARCoeffs(1+Diff:end-Diff,:);
    NewVARCoeffs = zeros([2*SizeBinImg-1,2*SizeImgX-1]);

    for i = -SizeBinImg +1 : SizeBinImg - 1
        NewVARCoeffs(SizeBinImg + i,:) = sum(Lin.*VARCoeffs(SizeImgYNew+Bin*i- Bin+1:SizeImgYNew+Bin*i+Bin-1,:),Dir);  
    end
end
clearvars -except NewVARCoeffs
end

function [FitBin,ErrBin,Fac,ErrFac] = NewDist(Coeffs,VARCoeffs,SizeImgX,SizeImgY)

MidX       = round(size(Coeffs,2)/2);
MidY       = round(size(Coeffs,1)/2);


FitBin     =          Coeffs(MidY,MidX);
ErrBin     = sqrt( VARCoeffs(MidY,MidX));

x          = linspace(1,(size(Coeffs,2)+1)/2,(size(Coeffs,2)+1)/2);
xinv       = fliplr(x);
x          = [x,xinv(1,2:end)];
y          = linspace(1,(size(Coeffs,1)+1)/2,(size(Coeffs,1)+1)/2);
yinv       = fliplr(y);
y          = [y,yinv(1,2:end)];

[X,Y]      = meshgrid(x,y);
ZZ         = X.*Y;
NM         = SizeImgX.*SizeImgY;

VARCoeffs  = VARCoeffs./Coeffs(MidY,MidX).^2;
ErrNorm    = VARCoeffs(MidY,MidX);
Coeffs     = Coeffs./Coeffs(MidY,MidX);
VARCoeffs(MidY,MidX) = 0;

Fac        = NM./(NM-1).*(1 -  sum(ZZ   .* Coeffs  ,'all')./NM.^2) ;
ErrFac     = sqrt(sum(ZZ.^2.* VARCoeffs,'all')./NM.^4.*NM.^2./(NM-1).^2.*(1+ErrNorm ));

clearvars -except FitBin ErrBin Fac ErrFac
end
